# Supplementary material for: (E)-1-{4-[Bis(4-bromo­phen­yl)meth­yl]piperazin-1-yl}-3-(4-bromo­phen­yl)prop-2-en-1-one
Source: Acta Crystallogr Sect E Struct Rep Online. 2011 Nov 19;67(Pt 12):o3358. doi: 10.1107/S1600536811048380 (PMC3239003; doi:10.1107/S1600536811048380)
Supplement: Supplementary file 2 [file e-67-o3358-Isup2.hkl]

# 
# h,k,l, Fc-squared, Fo-squared, sigma(Fo-squared) and status flag 
# 
data_I
_shelx_title ' X in P2(1)/c' 
_shelx_refln_list_code          4 
_shelx_F_calc_maximum      429.68 
_exptl_crystal_F_000      1224.00 
_reflns_d_resolution_high  0.8291 
 
loop_ 
 _symmetry_equiv_pos_as_xyz 
 'x, y, z' 
 '-x, y+1/2, -z+1/2' 
 '-x, -y, -z' 
 'x, -y-1/2, z-1/2' 
 
_cell_length_a     9.9560 
_cell_length_b    11.6240 
_cell_length_c    21.3100 
_cell_angle_alpha  90.000 
_cell_angle_beta  101.450 
_cell_angle_gamma  90.000 
 
_shelx_F_squared_multiplier     1.000 
 
loop_ 
 _refln_index_h 
 _refln_index_k 
 _refln_index_l 
 _refln_F_squared_calc 
 _refln_F_squared_meas 
 _refln_F_squared_sigma 
 _refln_observed_status 
   1   0   0    15442.91    15133.31     65.89 o 
   2   0   0     2412.41     2394.09     48.44 o 
   3   0   0      715.95      783.85     58.39 o 
   4   0   0      275.93      291.86     82.73 o 
   5   0   0     1018.76     1130.06    110.86 o 
   6   0   0      309.22      421.00    123.58 o 
   7   0   0     1136.23     1129.89    163.20 o 
   8   0   0     4838.65     5206.61    220.48 o 
   9   0   0     4328.83     4599.15    231.26 o 
  10   0   0     2280.16     2522.21    215.06 o 
  11   0   0       26.25       97.90     97.90 o 
   1   1   0       56.72       59.99     17.56 o 
   2   1   0    10393.18    10579.14     96.82 o 
   3   1   0    17261.82    16327.64    147.95 o 
   4   1   0    18364.62    17795.06    185.95 o 
   5   1   0     7877.66     7531.06    162.80 o 
   6   1   0     1588.44     1538.47    145.28 o 
   7   1   0       80.29       35.51    157.90 o 
   8   1   0      208.64      100.03    100.03 o 
   9   1   0        4.20        6.48    198.68 o 
  10   1   0       60.33       57.71    110.07 o 
  11   1   0        9.33      240.44    191.29 o 
   0   2   0     1195.49     1233.39     40.12 o 
   1   2   0     3868.31     4101.72     55.49 o 
   2   2   0    37638.30    35714.00    171.87 o 
   3   2   0     6096.61     5895.96    102.04 o 
   4   2   0     3107.22     2958.04    108.26 o 
   5   2   0     1622.25     1524.64    121.37 o 
   6   2   0     6485.54     6474.17    186.05 o 
   7   2   0      930.22      686.74    168.45 o 
   8   2   0        6.70      114.95    114.95 o 
   9   2   0       70.25      119.79    119.79 o 
  10   2   0        0.94       78.20    123.99 o 
  11   2   0       37.28      167.08    199.72 o 
   1   3   0     7248.00     7310.74     80.33 o 
   2   3   0    26159.51    25689.97    152.85 o 
   3   3   0    12611.68    12567.99    147.79 o 
   4   3   0     3178.13     3128.51    106.68 o 
   5   3   0     6052.13     5647.73    148.74 o 
   6   3   0     2760.41     2819.83    166.02 o 
   7   3   0      425.86      467.64    113.73 o 
   8   3   0      800.96      542.02    189.79 o 
   9   3   0       58.68      314.56    204.62 o 
  10   3   0      163.68      471.05    212.27 o 
  11   3   0      560.76      335.31    204.54 o 
   0   4   0     7409.41     7376.55     87.14 o 
   1   4   0     2617.95     2623.64     68.29 o 
   2   4   0     1888.80     1774.51     75.50 o 
   3   4   0     2293.19     2258.49     88.85 o 
   4   4   0       41.29       30.41      8.88 o 
   5   4   0      442.15      398.18    109.93 o 
   6   4   0     2840.52     3181.69    153.64 o 
   7   4   0     2504.66     2219.38    177.58 o 
   8   4   0      631.67      915.55    182.20 o 
   9   4   0      117.69      142.02    142.02 o 
  10   4   0      127.10      143.46    143.46 o 
  11   4   0       39.17       76.93    187.16 o 
   1   5   0      227.00      214.47     62.57 o 
   2   5   0     2220.19     2259.70     88.09 o 
   3   5   0     1202.08     1207.82     89.45 o 
   4   5   0     1198.00     1206.87    100.09 o 
   5   5   0      422.87      511.33    115.12 o 
   6   5   0      346.16      284.49    136.14 o 
   7   5   0      148.05       47.91    152.86 o 
   8   5   0        8.75      137.41    137.41 o 
   9   5   0       30.06      221.18    190.09 o 
  10   5   0        0.30      141.44    141.44 o 
   0   6   0       42.21      136.25     79.38 o 
   1   6   0     1992.27     1928.10     86.99 o 
   2   6   0       70.02       26.93     80.23 o 
   3   6   0      632.19      675.22     94.33 o 
   4   6   0        1.26      136.81    100.81 o 
   5   6   0      650.03      629.09    115.75 o 
   6   6   0      230.19      185.88    140.37 o 
   7   6   0      400.76      442.63    151.63 o 
   8   6   0        5.07       97.18    167.04 o 
   9   6   0        4.49      156.11    175.45 o 
  10   6   0        2.64      301.82    167.24 o 
   1   7   0      545.02      549.70     89.75 o 
   2   7   0      915.39      666.68     95.01 o 
   3   7   0       15.17       92.55     92.55 o 
   4   7   0       52.65       65.66    107.36 o 
   5   7   0        4.89       84.75    121.45 o 
   6   7   0        1.40      119.65    119.65 o 
   7   7   0       44.30       76.64    144.99 o 
   8   7   0        3.59      127.83    127.83 o 
   9   7   0      193.78       24.48    164.45 o 
  10   7   0      153.59      125.24    125.24 o 
   0   8   0      131.27      139.42    100.97 o 
   1   8   0       51.72       92.46     92.46 o 
   2   8   0        5.98       56.09     93.81 o 
   3   8   0        4.45       58.75     97.42 o 
   4   8   0       37.34      115.89    110.59 o 
   5   8   0      594.31      524.29    133.09 o 
   6   8   0       41.42       96.78    133.02 o 
   7   8   0       44.72      215.30    139.62 o 
   8   8   0      308.24       67.43    124.90 o 
   9   8   0        3.38       58.10    122.79 o 
   1   9   0       79.90      281.37    106.42 o 
   2   9   0      926.12     1032.97    111.79 o 
   3   9   0      848.41      744.22    117.96 o 
   4   9   0        1.22      128.52    113.61 o 
   5   9   0        2.15      136.17    122.60 o 
   6   9   0      303.50      489.42    130.14 o 
   7   9   0      821.30     1105.94    137.49 o 
   8   9   0      121.46      208.97    134.71 o 
   9   9   0       26.09      109.77    109.77 o 
   0  10   0      671.38      563.66    121.98 o 
   1  10   0       30.10      154.30    113.51 o 
   2  10   0      268.71      432.88    109.79 o 
   3  10   0      377.75      291.96    114.84 o 
   4  10   0       10.30       56.27    107.12 o 
   5  10   0      168.14      111.78    111.78 o 
   6  10   0       96.43       95.72    110.87 o 
   7  10   0       10.60      106.03    106.03 o 
   8  10   0       18.57        8.90     96.78 o 
   1  11   0      416.26      248.39    121.80 o 
   2  11   0       26.45       20.09    113.45 o 
   3  11   0        7.52      135.15    113.32 o 
   4  11   0      200.36      327.49    114.47 o 
   5  11   0       26.87       56.20    112.40 o 
   6  11   0       14.70      179.38    114.26 o 
   7  11   0       25.86       21.50      6.83 o 
   0  12   0      573.09      698.01    133.04 o 
   1  12   0      745.46      750.89    128.15 o 
   2  12   0      643.73      486.37    117.96 o 
   3  12   0      207.94      213.82    108.97 o 
   4  12   0        2.04       93.48     93.48 o 
   5  12   0        0.13       87.41     87.41 o 
   6  12   0       21.57       81.73     81.73 o 
   1  13   0       14.32      102.11    102.11 o 
   2  13   0       18.97       14.52    101.68 o 
   3  13   0      334.16      198.15     97.69 o 
   4  13   0      155.35      194.30     90.39 o 
   0  14   0       28.81       66.63     93.46 o 
 -11   1   1      593.65      479.08    203.58 o 
 -10   1   1       12.42      297.03    214.46 o 
  -9   1   1      329.17       64.02    208.74 o 
  -8   1   1      169.63       81.24    183.64 o 
  -7   1   1        8.55       87.34     87.34 o 
  -6   1   1       60.05        7.11     73.24 o 
  -5   1   1       38.69       36.49     99.26 o 
  -4   1   1      533.57      474.33     80.68 o 
  -3   1   1     6589.31     6762.51    107.05 o 
  -2   1   1    13163.27    13268.16     97.81 o 
  -1   1   1     8584.99     8434.84     58.83 o 
   0   1   1      834.40      809.03     30.20 o 
   1   1   1      518.92      552.89     41.44 o 
   2   1   1    18588.63    19141.77    134.93 o 
   3   1   1      225.68      242.64     65.12 o 
   4   1   1       25.07       40.88     83.62 o 
   5   1   1      496.24      564.44    109.84 o 
   6   1   1       41.83       40.27     71.30 o 
   7   1   1     1204.96     1563.72    168.53 o 
   8   1   1       89.17      329.54    178.85 o 
   9   1   1      300.92      324.73    201.18 o 
  10   1   1       30.62       86.47    107.81 o 
  11   1   1       31.97      255.55    186.81 o 
 -11   2   1       13.22       12.41      3.94 o 
 -10   2   1       11.14       29.59    132.94 o 
  -9   2   1       10.90      112.06    129.67 o 
  -8   2   1     1814.29     1870.76    212.76 o 
  -7   2   1     3060.72     3067.19    192.13 o 
  -6   2   1     4059.08     3854.08    166.65 o 
  -5   2   1     2023.45     2090.77    120.38 o 
  -4   2   1      283.43      183.49     86.39 o 
  -3   2   1      154.90       52.70     59.95 o 
  -2   2   1     8693.39     8600.30     82.76 o 
  -1   2   1     1672.58     1625.18     41.99 o 
   0   2   1      965.82     1372.98    172.29 o 
   1   2   1    20687.41    21455.98    119.69 o 
   2   2   1    30752.94    30503.43    169.77 o 
   3   2   1     2934.10     2717.16     92.58 o 
   4   2   1     1008.47      884.12     99.19 o 
   5   2   1     1857.03     1849.03    125.66 o 
   6   2   1      337.54      504.22    143.91 o 
   7   2   1      513.97      350.83    174.35 o 
   8   2   1      330.70      637.28    192.52 o 
   9   2   1       10.42       11.16      3.50 o 
  10   2   1      162.14      358.29    211.19 o 
  11   2   1       75.14      110.56    110.56 o 
 -11   3   1       98.31       33.03    213.46 o 
 -10   3   1       24.79       68.23    142.42 o 
  -9   3   1      350.10      737.05    200.15 o 
  -8   3   1      864.08      483.69    197.51 o 
  -7   3   1     1318.25     1365.16    162.86 o 
  -6   3   1      760.40      870.24    128.55 o 
  -5   3   1      232.42      190.18    101.48 o 
  -4   3   1     7783.28     8007.48    134.14 o 
  -3   3   1      938.61      859.98     67.18 o 
  -2   3   1     3977.94     3896.74     71.91 o 
  -1   3   1      517.50      411.44     42.46 o 
   0   3   1     9826.43     9579.26     58.63 o 
   1   3   1    43073.24    42560.22    183.37 o 
   2   3   1    16226.86    16433.30    136.50 o 
   3   3   1      383.90      569.12     76.84 o 
   4   3   1     5173.98     5011.53    128.18 o 
   5   3   1     3993.32     3834.46    147.78 o 
   6   3   1     2724.58     2883.28    165.73 o 
   7   3   1     1191.14     1325.12    174.08 o 
   8   3   1       94.85       74.80    196.16 o 
   9   3   1       38.92      411.36    211.53 o 
  10   3   1      285.87      280.47     89.12 o 
  11   3   1       73.15      126.37    201.21 o 
 -11   4   1        1.49      131.79    131.79 o 
 -10   4   1        9.43       12.83    138.41 o 
  -9   4   1       42.24      110.65    139.35 o 
  -8   4   1       58.57      204.50    160.52 o 
  -7   4   1       22.07      147.18    141.41 o 
  -6   4   1       35.35      107.67    108.86 o 
  -5   4   1     3748.92     3739.95    129.70 o 
  -4   4   1    10015.60    10038.45    148.24 o 
  -3   4   1    40840.23    40481.22    218.71 o 
  -2   4   1      829.57      820.94     63.01 o 
  -1   4   1      158.29      222.21     51.47 o 
   0   4   1       23.44       72.47     38.42 o 
   1   4   1      528.24      411.40     64.12 o 
   2   4   1     1397.18     1354.69     75.84 o 
   3   4   1        4.10       70.68     70.68 o 
   4   4   1     3011.82     2949.24    120.63 o 
   5   4   1     4127.95     3967.27    144.92 o 
   6   4   1     3613.81     3911.00    172.71 o 
   7   4   1      536.03      267.12    172.15 o 
   8   4   1       80.08      157.15    187.66 o 
   9   4   1      171.98      142.91    142.91 o 
  10   4   1      134.46      141.89    141.89 o 
  11   4   1       43.16      161.04    190.48 o 
 -11   5   1       43.28      262.28    147.29 o 
 -10   5   1        6.84      126.42    126.42 o 
  -9   5   1      119.61      130.37    130.37 o 
  -8   5   1      251.29      211.06     65.21 o 
  -7   5   1      396.06      468.64    136.28 o 
  -6   5   1     2042.36     2125.83    140.28 o 
  -5   5   1     1820.19     1789.14    124.99 o 
  -4   5   1     4169.91     4259.24    122.35 o 
  -3   5   1        2.99      168.44     77.42 o 
  -2   5   1       65.48      122.34     67.58 o 
  -1   5   1     1050.38     1034.14     74.15 o 
   0   5   1     1552.10     1630.67     82.60 o 
   1   5   1      570.98      600.76     68.69 o 
   2   5   1       17.82      157.75     73.58 o 
   3   5   1     6169.39     5868.95    123.55 o 
   4   5   1     7958.51     7897.97    158.39 o 
   5   5   1      444.75      680.35    127.45 o 
   6   5   1      166.19      343.00    138.87 o 
   7   5   1      470.59      468.89    167.29 o 
   8   5   1       30.34      347.46    179.22 o 
   9   5   1       12.18       13.20      3.92 o 
  10   5   1        2.78      142.61    142.61 o 
 -10   6   1      509.73      344.75    142.80 o 
  -9   6   1      397.59      436.17    151.52 o 
  -8   6   1      203.95      310.91    146.36 o 
  -7   6   1      140.69      108.57    117.07 o 
  -6   6   1        7.82      219.17    122.18 o 
  -5   6   1      493.76      569.87    113.64 o 
  -4   6   1        3.74       98.95     98.95 o 
  -3   6   1     2225.82     2326.57    104.52 o 
  -2   6   1     9692.46     9895.04    131.82 o 
  -1   6   1    28443.54    28146.74    194.45 o 
   0   6   1    16295.31    15996.42    107.30 o 
   1   6   1     1972.30     2001.06     93.72 o 
   2   6   1      768.07      651.97     89.75 o 
   3   6   1      626.51      549.65     99.48 o 
   4   6   1      808.57      676.66    115.91 o 
   5   6   1       36.71       19.96    109.51 o 
   6   6   1     1109.88     1380.55    144.25 o 
   7   6   1     2063.31     2014.70    182.04 o 
   8   6   1     2307.21     2135.63    207.12 o 
   9   6   1      927.61      708.26    198.45 o 
  10   6   1       83.74       16.48    130.62 o 
 -10   7   1        4.16        5.64      1.63 o 
  -9   7   1       29.10       64.25    133.36 o 
  -8   7   1      106.09       98.99    136.05 o 
  -7   7   1      384.37      484.25    131.61 o 
  -6   7   1     1978.70     2142.32    141.33 o 
  -5   7   1     4424.98     4292.23    150.66 o 
  -4   7   1     2684.50     2578.65    129.49 o 
  -3   7   1       61.68      136.97     99.26 o 
  -2   7   1     1388.94     1169.85    101.71 o 
  -1   7   1        6.19       94.58     94.58 o 
   0   7   1      597.91      713.09     76.04 o 
   1   7   1      614.63      594.79     91.68 o 
   2   7   1     1743.63     1727.28    108.09 o 
   3   7   1     3308.33     3352.43    128.09 o 
   4   7   1     4317.46     4447.64    148.36 o 
   5   7   1     1312.53     1256.60    138.67 o 
   6   7   1        1.78      168.32    139.57 o 
   7   7   1      229.48      388.54    155.62 o 
   8   7   1      263.64      273.71    172.82 o 
   9   7   1       14.85       65.85    133.35 o 
  10   7   1        0.43       82.54    160.65 o 
  -9   8   1        1.81      215.43    118.01 o 
  -8   8   1        0.50      113.16    113.16 o 
  -7   8   1       44.35      149.93    129.34 o 
  -6   8   1      135.32      170.98    129.39 o 
  -5   8   1      799.27      776.27    128.31 o 
  -4   8   1      528.72      632.70    124.18 o 
  -3   8   1      148.12      162.23     49.91 o 
  -2   8   1      242.85      321.14    107.04 o 
  -1   8   1       14.84       48.20    100.69 o 
   0   8   1      433.88      429.06    142.14 o 
   1   8   1      373.53      146.48    108.44 o 
   2   8   1      281.26      180.40    107.94 o 
   3   8   1       65.51      102.53    102.53 o 
   4   8   1      203.03      233.32    123.87 o 
   5   8   1      823.24     1127.32    137.80 o 
   6   8   1      460.07      583.95    142.44 o 
   7   8   1        2.43       73.90    151.82 o 
   8   8   1       46.97       46.70     12.16 o 
   9   8   1       27.33       96.91    126.28 o 
  -9   9   1      100.44       24.97    104.21 o 
  -8   9   1      189.98      435.16    118.18 o 
  -7   9   1      263.11      347.39    124.92 o 
  -6   9   1      885.16      621.25    136.11 o 
  -5   9   1      124.08      215.83    123.14 o 
  -4   9   1      681.80      980.63    131.10 o 
  -3   9   1     1310.05     1220.31    125.50 o 
  -2   9   1      117.87       25.85    111.51 o 
  -1   9   1      826.22      664.78    120.41 o 
   0   9   1     2727.89     2833.49     94.73 o 
   1   9   1     6001.46     5796.74    151.24 o 
   2   9   1     2598.14     2534.51    127.34 o 
   3   9   1     1889.70     1939.41    129.02 o 
   4   9   1     2185.94     2134.19    139.72 o 
   5   9   1      143.40      306.23    131.93 o 
   6   9   1       54.86      165.72    135.32 o 
   7   9   1       31.13      119.78    119.78 o 
   8   9   1       11.08       84.28    120.75 o 
  -8  10   1       38.70        2.71     90.40 o 
  -7  10   1      556.13      428.69    120.14 o 
  -6  10   1       52.39      114.02    114.02 o 
  -5  10   1        1.19      117.79    117.79 o 
  -4  10   1       46.23      269.59    125.12 o 
  -3  10   1      506.65      469.85    129.39 o 
  -2  10   1      546.16      693.99    126.61 o 
  -1  10   1      152.92      253.25    121.63 o 
   0  10   1     2100.70     2097.39     95.97 o 
   1  10   1     1761.59     1676.51    127.87 o 
   2  10   1       74.81      106.53    106.53 o 
   3  10   1       83.39      182.21    115.43 o 
   4  10   1       17.24      130.35    122.79 o 
   5  10   1       58.10       97.71    123.09 o 
   6  10   1      255.59        7.78    132.27 o 
   7  10   1      225.39      214.60    131.45 o 
   8  10   1       13.75      101.23    101.23 o 
  -7  11   1        0.11       91.06     91.06 o 
  -6  11   1        0.04       59.42    101.21 o 
  -5  11   1        0.41       67.01    111.02 o 
  -4  11   1        1.27        1.27      0.40 o 
  -3  11   1      424.54      662.97    129.54 o 
  -2  11   1        5.56      121.12    121.12 o 
  -1  11   1      145.28        0.00    119.36 o 
   0  11   1      165.56      306.46     88.54 o 
   1  11   1        3.48      122.92    118.51 o 
   2  11   1      414.61      443.80    116.30 o 
   3  11   1        9.23      181.44    114.30 o 
   4  11   1       12.61       30.44    106.89 o 
   5  11   1        0.09       48.29    103.52 o 
   6  11   1        1.06       35.31     99.04 o 
   7  11   1       28.01       95.04     95.04 o 
  -6  12   1        0.73       10.16     87.48 o 
  -5  12   1        0.45       68.68     98.08 o 
  -4  12   1      127.29      112.68    112.68 o 
  -3  12   1      149.03      170.79    120.24 o 
  -2  12   1       83.13      239.34    129.27 o 
  -1  12   1      258.07      443.94    130.46 o 
   0  12   1      125.85      168.03     91.21 o 
   1  12   1       10.82      101.74    122.87 o 
   2  12   1        0.66       29.52    113.96 o 
   3  12   1      146.69      284.12    107.65 o 
   4  12   1      106.06      312.97    107.71 o 
   5  12   1      111.06      209.60    103.31 o 
  -4  13   1       90.39       61.29     93.76 o 
  -3  13   1      176.13      330.91    112.22 o 
  -2  13   1       39.65       57.53    106.49 o 
  -1  13   1       66.72      288.03    117.48 o 
   0  13   1        7.85        6.89    148.91 o 
   1  13   1       75.96      243.31    114.52 o 
   2  13   1        0.34      189.10     98.75 o 
   3  13   1       49.78       57.33     13.91 o 
   4  13   1        1.56       11.51     81.23 o 
   0  14   1       23.39       11.84    169.61 o 
 -11   0   2       21.04        6.17     99.98 o 
 -10   0   2     1245.77     1577.38    231.37 o 
  -9   0   2      270.49       52.29    212.27 o 
  -8   0   2      911.17     1060.42    207.42 o 
  -7   0   2     1037.65     1183.38    193.21 o 
  -6   0   2      353.39      471.46    147.73 o 
  -5   0   2     1012.91     1001.82    136.11 o 
  -4   0   2      142.31      339.73     96.72 o 
  -3   0   2    19636.66    20104.35    143.71 o 
  -2   0   2    30016.42    31059.41    150.17 o 
  -1   0   2     8400.07     8391.88     64.32 o 
   0   0   2     1577.88     1638.40     85.68 o 
   1   0   2    11390.94    11907.86     75.01 o 
   2   0   2     9550.42     9544.68     89.19 o 
   3   0   2    13807.91    13959.02    127.47 o 
   4   0   2      160.85      107.72     77.64 o 
   5   0   2      960.71      749.13    109.49 o 
   6   0   2     3861.59     4115.02    159.16 o 
   7   0   2     5801.46     6138.55    204.47 o 
   8   0   2     2989.19     3210.04    196.20 o 
   9   0   2      346.64      259.11    189.58 o 
  10   0   2      308.56      522.08    194.22 o 
  11   0   2      107.03       33.80     94.38 o 
 -11   1   2       28.66       63.11    107.97 o 
 -10   1   2     1250.60     1065.25    216.45 o 
  -9   1   2      126.49       17.11    109.43 o 
  -8   1   2      493.30      614.95    166.10 o 
  -7   1   2     2994.89     2938.09    155.61 o 
  -6   1   2     9630.24     9294.07    165.95 o 
  -5   1   2     1367.48     1326.91    100.27 o 
  -4   1   2      424.41      420.96     74.83 o 
  -3   1   2     8044.89     8112.52     92.97 o 
  -2   1   2      979.90      972.71     46.40 o 
  -1   1   2      544.90      567.31     42.98 o 
   0   1   2     2235.44     2449.09    266.14 o 
   1   1   2    17734.97    17603.00    112.61 o 
   2   1   2    64930.87    62587.71    228.29 o 
   3   1   2    22554.46    23323.96    168.94 o 
   4   1   2     4266.78     4224.68    117.01 o 
   5   1   2       96.74       14.61     57.55 o 
   6   1   2      320.39       21.60    133.20 o 
   7   1   2       85.15      173.35    162.99 o 
   8   1   2      125.36       40.25    182.86 o 
   9   1   2       32.26       37.03    191.67 o 
  10   1   2       68.90      106.84    106.84 o 
  11   1   2      114.36      123.81    181.01 o 
 -11   2   2       34.07      124.31    124.31 o 
 -10   2   2        8.79      192.12    199.64 o 
  -9   2   2      765.35      519.03    199.83 o 
  -8   2   2      324.29      327.60    172.45 o 
  -7   2   2       43.41       24.25    111.57 o 
  -6   2   2     2299.97     2096.51    139.97 o 
  -5   2   2     8140.90     7940.62    146.56 o 
  -4   2   2     9066.49     9132.51    120.16 o 
  -3   2   2     2257.86     2187.67     69.17 o 
  -2   2   2      520.93      475.00     43.80 o 
  -1   2   2    18694.96    19086.83    106.74 o 
   0   2   2     3290.53     3636.72    137.54 o 
   1   2   2     2669.00     2686.92     67.51 o 
   2   2   2     4431.10     4462.45     91.28 o 
   3   2   2     6953.78     7200.65    119.36 o 
   4   2   2    11071.58    11102.20    165.84 o 
   5   2   2     4349.61     4132.52    154.19 o 
   6   2   2     1038.03     1068.37    155.09 o 
   7   2   2      144.36      100.30    171.94 o 
   8   2   2      756.41      736.68    200.34 o 
   9   2   2        3.65      186.17    203.30 o 
  10   2   2      105.57      119.75    119.75 o 
  11   2   2        0.26       59.27    107.31 o 
 -11   3   2        3.11        4.04    129.58 o 
 -10   3   2       12.42      159.47    194.43 o 
  -9   3   2      649.30      579.04    183.49 o 
  -8   3   2      282.58      291.05     89.19 o 
  -7   3   2      407.58      276.99    136.17 o 
  -6   3   2      385.54      309.68     98.51 o 
  -5   3   2       54.09       11.77     89.79 o 
  -4   3   2     7198.70     7228.30    120.14 o 
  -3   3   2     1637.79     1520.92     69.09 o 
  -2   3   2       21.41       48.06     46.86 o 
  -1   3   2    30967.54    30033.62    144.11 o 
   0   3   2     8101.94     8270.92     97.91 o 
   1   3   2    27073.95    27523.99    162.76 o 
   2   3   2     3721.83     3908.07     92.89 o 
   3   3   2      569.33      710.84     84.89 o 
   4   3   2      304.49      353.88    102.22 o 
   5   3   2      452.23      247.70    125.91 o 
   6   3   2     1102.12     1314.89    166.05 o 
   7   3   2      632.83      604.28    178.92 o 
   8   3   2     1323.26     1373.15    210.52 o 
   9   3   2      652.99      790.05    216.67 o 
  10   3   2      364.04      136.61    220.67 o 
  11   3   2       65.08      462.26    193.80 o 
 -11   4   2       23.89      120.57    120.57 o 
 -10   4   2      360.99      628.40    164.74 o 
  -9   4   2      671.89      539.27    167.10 o 
  -8   4   2      311.87      142.77    148.96 o 
  -7   4   2     3033.82     2899.61    158.29 o 
  -6   4   2      218.26      240.89    118.11 o 
  -5   4   2       51.14       48.04     92.50 o 
  -4   4   2      661.18      527.03     85.83 o 
  -3   4   2     9277.18     9232.69    121.22 o 
  -2   4   2      282.64      261.97     67.11 o 
  -1   4   2     5761.97     5614.98     91.75 o 
   0   4   2     5148.35     5191.71    132.72 o 
   1   4   2    25891.89    25509.35    168.56 o 
   2   4   2     2301.53     2298.19     91.45 o 
   3   4   2     8710.00     8952.67    144.14 o 
   4   4   2      827.51      851.19    114.31 o 
   5   4   2     3556.50     3683.97    151.83 o 
   6   4   2      387.18      268.71    156.30 o 
   7   4   2       27.21       65.43    122.09 o 
   8   4   2       20.47      100.65    193.56 o 
   9   4   2      436.21      153.82    216.65 o 
  10   4   2      161.29      231.26    205.47 o 
  11   4   2       67.18      166.03    190.17 o 
 -11   5   2        4.62       35.98    106.16 o 
 -10   5   2       91.93       85.00     24.63 o 
  -9   5   2       55.88       17.44    143.70 o 
  -8   5   2        0.71      117.02    117.02 o 
  -7   5   2      480.33      535.09    126.58 o 
  -6   5   2     1418.21     1665.75    126.67 o 
  -5   5   2      301.31      224.13    107.14 o 
  -4   5   2     8578.79     8660.53    141.31 o 
  -3   5   2    18225.29    18787.24    166.39 o 
  -2   5   2     8295.98     7899.13    115.66 o 
  -1   5   2     3267.05     3246.82     84.70 o 
   0   5   2     2354.95     2117.87    141.15 o 
   1   5   2     4685.31     4760.19    105.28 o 
   2   5   2     5770.32     6150.95    124.25 o 
   3   5   2      877.34      823.53    104.15 o 
   4   5   2      284.23      419.40    111.52 o 
   5   5   2     1832.50     1525.93    148.55 o 
   6   5   2     2145.86     2161.10    169.26 o 
   7   5   2     1313.96     1248.35    183.87 o 
   8   5   2      138.89      127.60    194.68 o 
   9   5   2        1.27        1.30      0.37 o 
  10   5   2        0.21        0.00    139.23 o 
 -10   6   2       10.03       61.90    128.51 o 
  -9   6   2        3.97      113.67    113.67 o 
  -8   6   2      156.62       25.06    121.34 o 
  -7   6   2       78.93       70.60    126.98 o 
  -6   6   2      173.84       84.12    120.08 o 
  -5   6   2      111.99       78.12    103.60 o 
  -4   6   2      422.91      550.88    101.34 o 
  -3   6   2      781.24      712.86     91.03 o 
  -2   6   2       42.38       34.03     78.83 o 
  -1   6   2       36.49       39.00     75.19 o 
   0   6   2       82.83       34.49     53.12 o 
   1   6   2      530.69      522.82     83.89 o 
   2   6   2      990.25     1017.91    100.74 o 
   3   6   2      329.71      431.36    102.46 o 
   4   6   2     3029.71     2979.17    141.73 o 
   5   6   2        6.48      116.12    116.12 o 
   6   6   2       14.42      125.71    125.71 o 
   7   6   2       66.84      226.11    169.30 o 
   8   6   2       93.73      179.62    184.78 o 
   9   6   2        1.92      143.38    143.38 o 
  10   6   2       48.49      132.80    132.80 o 
 -10   7   2       37.48       47.26    112.84 o 
  -9   7   2       70.01      110.66    110.66 o 
  -8   7   2        2.72       48.08    118.41 o 
  -7   7   2       93.58      117.85    117.85 o 
  -6   7   2      580.49      569.28    129.97 o 
  -5   7   2     2067.14     1913.13    131.53 o 
  -4   7   2     2617.96     2662.63    128.42 o 
  -3   7   2     5624.00     5296.22    135.90 o 
  -2   7   2     4727.46     4543.41    123.76 o 
  -1   7   2     2391.56     2409.96    100.48 o 
   0   7   2       21.09       91.05     66.72 o 
   1   7   2       50.98       64.08     19.66 o 
   2   7   2       55.05       91.95     91.95 o 
   3   7   2      388.13      455.96    111.96 o 
   4   7   2      719.93      691.94    130.46 o 
   5   7   2     2042.08     1982.27    154.29 o 
   6   7   2      350.50      232.26    160.35 o 
   7   7   2       86.91       12.23    132.41 o 
   8   7   2      151.27      206.15    179.32 o 
   9   7   2        9.99      216.92    178.49 o 
  -9   8   2      216.01      117.98    117.42 o 
  -8   8   2      779.59      724.80    127.39 o 
  -7   8   2      934.52     1060.04    131.74 o 
  -6   8   2      570.64      426.25    129.10 o 
  -5   8   2      132.06      358.55    120.01 o 
  -4   8   2       11.10      110.47    110.47 o 
  -3   8   2       10.05        6.31    101.93 o 
  -2   8   2      327.18      462.36    104.82 o 
  -1   8   2     1651.86     1553.40    116.87 o 
   0   8   2     4878.29     4973.53     97.90 o 
   1   8   2     6564.77     6730.92    150.14 o 
   2   8   2     3566.29     3756.36    134.96 o 
   3   8   2     1660.04     1760.77    132.16 o 
   4   8   2       97.57       46.86    127.85 o 
   5   8   2      547.50      293.46    141.99 o 
   6   8   2      500.77      488.89    154.10 o 
   7   8   2      209.58      166.66    161.20 o 
   8   8   2      429.26      195.41    169.38 o 
   9   8   2      169.47       91.59    160.55 o 
  -9   9   2       45.29       33.52     86.27 o 
  -8   9   2       30.51      105.21    105.21 o 
  -7   9   2       23.70       75.46    121.36 o 
  -6   9   2       15.99       77.41    126.03 o 
  -5   9   2        0.78        6.67    111.59 o 
  -4   9   2      222.60      274.11    124.51 o 
  -3   9   2       34.08      272.44    117.75 o 
  -2   9   2     1037.79     1011.65    120.85 o 
  -1   9   2        7.04       31.97    106.06 o 
   0   9   2      459.80      542.10     82.66 o 
   1   9   2      689.05      928.27    116.10 o 
   2   9   2       22.30      107.92    107.92 o 
   3   9   2      207.12       58.28    109.51 o 
   4   9   2      915.31      940.82    136.78 o 
   5   9   2       95.48       42.40    117.85 o 
   6   9   2      364.86      228.10    146.54 o 
   7   9   2       38.72       77.74    127.62 o 
   8   9   2        0.22       32.29    120.15 o 
  -8  10   2      117.80      225.13     99.33 o 
  -7  10   2       50.65       53.14    111.10 o 
  -6  10   2      562.85      609.07    122.59 o 
  -5  10   2      675.57      789.99    131.14 o 
  -4  10   2      928.88      652.02    132.37 o 
  -3  10   2       18.36       99.16    115.84 o 
  -2  10   2      223.97      330.00    121.95 o 
  -1  10   2       12.74      116.50    116.50 o 
   0  10   2        5.17       49.57    105.60 o 
   1  10   2      123.25      258.02    118.71 o 
   2  10   2      654.47      447.34    124.12 o 
   3  10   2      148.04       51.08    125.62 o 
   4  10   2      746.66      788.57    135.55 o 
   5  10   2       61.02       27.78    132.71 o 
   6  10   2       18.06       71.24    113.33 o 
   7  10   2       92.64      113.76    113.76 o 
   8  10   2       11.33      106.25    106.25 o 
  -7  11   2        0.34       43.90     98.41 o 
  -6  11   2      126.98       85.24    103.93 o 
  -5  11   2      443.49      516.22    123.68 o 
  -4  11   2      241.98      244.09    126.88 o 
  -3  11   2       86.82       91.81    119.75 o 
  -2  11   2      314.15      359.01    128.85 o 
  -1  11   2       15.28       11.06    125.04 o 
   0  11   2      176.50      256.95     88.01 o 
   1  11   2        5.21        3.24    113.35 o 
   2  11   2      427.80      257.01    126.43 o 
   3  11   2      455.47      574.65    124.89 o 
   4  11   2      660.57      610.69    132.29 o 
   5  11   2      240.68      285.13    125.13 o 
   6  11   2       12.84      101.14    101.14 o 
   7  11   2       13.17       44.99     94.02 o 
  -6  12   2        0.42       53.84     97.60 o 
  -5  12   2        1.90       93.55     96.83 o 
  -4  12   2       43.03       94.16    117.70 o 
  -3  12   2       86.64      115.47    122.92 o 
  -2  12   2      621.97      357.00    132.26 o 
  -1  12   2       33.64      311.66    127.84 o 
   0  12   2        7.75       38.42     87.09 o 
   1  12   2       14.74      138.90    122.76 o 
   2  12   2       43.98      130.17    114.61 o 
   3  12   2        2.67       65.84     98.32 o 
   4  12   2       81.70       38.74    111.24 o 
   5  12   2       91.70       44.00    104.58 o 
  -4  13   2       64.78      120.81    102.41 o 
  -3  13   2       19.59       14.37     99.46 o 
  -2  13   2      226.31       88.62    115.14 o 
  -1  13   2      171.04      159.95    117.92 o 
   0  13   2       24.51      245.69    207.84 o 
   1  13   2       98.40       49.74     99.48 o 
   2  13   2       73.24       94.59     94.59 o 
   3  13   2       12.35      174.32     98.06 o 
   4  13   2       46.99       82.86     82.86 o 
 -11   1   3      102.75      107.88    107.88 o 
 -10   1   3        3.73      104.67    109.49 o 
  -9   1   3        1.14      246.89    171.93 o 
  -8   1   3      280.94      395.66    152.50 o 
  -7   1   3     1408.10     1370.75    128.62 o 
  -6   1   3     3664.39     3677.83    128.68 o 
  -5   1   3    18233.14    18348.54    173.75 o 
  -4   1   3    28672.51    27906.76    180.07 o 
  -3   1   3    21864.36    21694.68    139.69 o 
  -2   1   3     6021.71     5802.67     72.77 o 
  -1   1   3     1139.96     1160.75     46.52 o 
   0   1   3     1056.08     1456.46    221.88 o 
   1   1   3    13136.32    13042.23    104.65 o 
   2   1   3     8034.50     8144.75     97.46 o 
   3   1   3     9418.72     9302.63    127.90 o 
   4   1   3    18684.41    18307.72    193.35 o 
   5   1   3    11674.90    11617.60    199.12 o 
   6   1   3     1876.79     1736.15    158.31 o 
   7   1   3      270.60       93.25    172.22 o 
   8   1   3      107.10       40.60    184.85 o 
   9   1   3      236.07      129.68    207.48 o 
  10   1   3       32.75      231.94    197.37 o 
  11   1   3       45.97        8.75     94.09 o 
 -11   2   3       42.07       19.43    119.30 o 
 -10   2   3      202.78       61.74    134.24 o 
  -9   2   3     2998.91     3055.91    201.52 o 
  -8   2   3     4027.94     4205.88    185.47 o 
  -7   2   3     1197.08     1131.49    133.53 o 
  -6   2   3       79.26       64.08     99.14 o 
  -5   2   3     1080.01     1199.98     89.71 o 
  -4   2   3     1487.54     1412.34     78.19 o 
  -3   2   3     1454.36     1364.26     62.21 o 
  -2   2   3    34844.27    33736.03    158.03 o 
  -1   2   3    19360.93    19346.08    115.53 o 
   0   2   3     9067.46     9060.37    501.27 o 
   1   2   3    82149.59    80399.08   1047.14 o 
   2   2   3      942.16      971.27     71.26 o 
   3   2   3       22.55       89.19     78.42 o 
   4   2   3     4838.12     4615.35    137.63 o 
   5   2   3     1210.03     1399.90    133.80 o 
   6   2   3      203.01      247.04     78.59 o 
   7   2   3     2721.41     2698.19    200.13 o 
   8   2   3     1013.64      769.70    209.10 o 
   9   2   3      880.63      959.76    225.52 o 
  10   2   3      146.86      182.26    208.02 o 
  11   2   3       14.14      173.32    180.66 o 
 -11   3   3       11.07      106.38    127.11 o 
 -10   3   3       34.48      291.06    168.56 o 
  -9   3   3      351.41      187.81    156.02 o 
  -8   3   3      336.53      156.90    139.65 o 
  -7   3   3     1237.55     1150.38    130.12 o 
  -6   3   3       20.39      105.54    105.54 o 
  -5   3   3     2898.01     3141.69    108.09 o 
  -4   3   3     1191.29     1057.67     82.88 o 
  -3   3   3      962.18      804.31     65.65 o 
  -2   3   3     2167.91     2080.90     66.25 o 
  -1   3   3    23097.74    23027.78    136.68 o 
   0   3   3     1231.32     1201.37     93.04 o 
   1   3   3      211.04      357.77     63.21 o 
   2   3   3     4846.05     5043.08    108.85 o 
   3   3   3     1226.94     1289.71    107.52 o 
   4   3   3     6684.37     6968.50    156.80 o 
   5   3   3      407.33      316.40    130.51 o 
   6   3   3      265.30      104.75    104.75 o 
   7   3   3      563.36      424.59    186.00 o 
   8   3   3     1647.94     1701.89    221.54 o 
   9   3   3      223.69       63.53    128.45 o 
  10   3   3       18.97       18.89      5.98 o 
  11   3   3       22.57      110.46    110.46 o 
 -11   4   3       79.09        8.81    141.94 o 
 -10   4   3      229.39       66.74    150.94 o 
  -9   4   3        1.73       42.48    139.36 o 
  -8   4   3      113.34       12.39    129.80 o 
  -7   4   3      320.27      152.74    126.55 o 
  -6   4   3     2288.91     2217.95    126.04 o 
  -5   4   3     2416.25     2501.35    110.71 o 
  -4   4   3      501.93      522.70     84.31 o 
  -3   4   3     9384.57     9456.75    117.92 o 
  -2   4   3    10355.69    10119.25    110.23 o 
  -1   4   3    12770.94    12197.26    117.40 o 
   0   4   3      717.05      631.34    102.92 o 
   1   4   3      888.08      979.06     79.28 o 
   2   4   3     1089.34      986.74     91.79 o 
   3   4   3     8092.23     8156.50    151.47 o 
   4   4   3     3249.88     2909.19    137.00 o 
   5   4   3      205.10       11.94     97.91 o 
   6   4   3     1938.63     1970.96    176.78 o 
   7   4   3      829.33      831.16    187.16 o 
   8   4   3        1.89      131.32    131.32 o 
   9   4   3       32.26      139.27    139.27 o 
  10   4   3       15.45       12.80      4.00 o 
 -11   5   3      117.29      173.16    118.34 o 
 -10   5   3      419.42      392.69    109.99 o 
  -9   5   3       11.68      117.90    117.90 o 
  -8   5   3        7.17       47.33    128.41 o 
  -7   5   3     2508.34     2459.57    141.93 o 
  -6   5   3     3315.52     2998.10    139.92 o 
  -5   5   3      634.65      551.89    104.93 o 
  -4   5   3      273.96      328.85     84.85 o 
  -3   5   3      342.50      321.85     80.47 o 
  -2   5   3     5756.20     5639.42    107.44 o 
  -1   5   3     8296.15     8205.07    114.33 o 
   0   5   3      248.44      222.61     51.46 o 
   1   5   3     8176.01     8657.60    134.25 o 
   2   5   3    19907.54    20625.73    191.73 o 
   3   5   3     8027.32     7713.89    154.58 o 
   4   5   3      978.79     1086.07    120.55 o 
   5   5   3       43.32       93.73    141.19 o 
   6   5   3        0.19        3.54    116.91 o 
   7   5   3      679.48      731.26    193.22 o 
   8   5   3       50.88       34.71    139.89 o 
   9   5   3      103.74      140.91    146.18 o 
  10   5   3      132.88      142.75     44.05 o 
 -10   6   3       24.24      116.18    118.56 o 
  -9   6   3       12.07        3.70    125.71 o 
  -8   6   3      219.72       46.56    127.93 o 
  -7   6   3      129.36      173.93    122.98 o 
  -6   6   3      548.98      509.30    122.95 o 
  -5   6   3       69.95      244.45    104.77 o 
  -4   6   3       12.43       51.47     96.14 o 
  -3   6   3     7745.47     7622.87    143.83 o 
  -2   6   3     2022.26     2090.06     97.22 o 
  -1   6   3       28.02      127.62     75.20 o 
   0   6   3     1291.74     1332.58     93.11 o 
   1   6   3     2768.59     2642.56    107.30 o 
   2   6   3     1131.54     1307.76    105.49 o 
   3   6   3       32.00      114.47    109.75 o 
   4   6   3      694.64      545.71    137.17 o 
   5   6   3      712.68      993.39    150.58 o 
   6   6   3     3055.02     2980.79    184.12 o 
   7   6   3      457.23      441.20    184.92 o 
   8   6   3        2.51        2.60      0.81 o 
   9   6   3       70.27      213.53    200.02 o 
  10   6   3        3.99       39.90    181.78 o 
 -10   7   3       14.82      154.12    103.69 o 
  -9   7   3       13.02       41.00    103.64 o 
  -8   7   3       45.72        0.00    114.81 o 
  -7   7   3       95.34      146.60    122.69 o 
  -6   7   3      895.85      767.94    129.05 o 
  -5   7   3      170.24      240.51    117.90 o 
  -4   7   3     1127.14     1216.83    112.59 o 
  -3   7   3      189.33      118.74    105.54 o 
  -2   7   3      299.99      294.77     93.46 o 
  -1   7   3      382.27      252.82     91.48 o 
   0   7   3       42.02       71.17     71.17 o 
   1   7   3     1995.21     1854.28    115.76 o 
   2   7   3      533.75      595.50    113.82 o 
   3   7   3       65.11       80.19    118.88 o 
   4   7   3      367.26      538.10    130.61 o 
   5   7   3      524.76      741.17    149.34 o 
   6   7   3      110.75       39.68    126.01 o 
   7   7   3       50.56      142.22    142.22 o 
   8   7   3       32.80       38.33    143.03 o 
   9   7   3        9.27      140.77    140.77 o 
  -9   8   3       49.60       11.54     96.24 o 
  -8   8   3       56.97      127.26    121.35 o 
  -7   8   3      128.56      308.42    125.81 o 
  -6   8   3       79.83      191.07    124.51 o 
  -5   8   3       98.74      207.18    119.43 o 
  -4   8   3      231.24      122.57    115.93 o 
  -3   8   3      290.16      146.36    109.64 o 
  -2   8   3     2498.59     2777.81    122.28 o 
  -1   8   3        2.77        9.08    100.42 o 
   0   8   3       18.78        6.82     72.87 o 
   1   8   3      296.34      490.56    109.31 o 
   2   8   3       20.36       61.48    103.00 o 
   3   8   3     2602.33     2798.51    139.03 o 
   4   8   3      403.87      273.02    137.03 o 
   5   8   3      109.29      280.03    146.34 o 
   6   8   3      202.85       97.51    160.39 o 
   7   8   3      274.19      390.30    167.73 o 
   8   8   3        0.71       40.30    131.60 o 
   9   8   3        8.17      130.75    130.75 o 
  -9   9   3       21.04       90.46     90.46 o 
  -8   9   3        2.77       14.81    103.62 o 
  -7   9   3       49.54      140.50    121.34 o 
  -6   9   3       11.10      105.19    127.04 o 
  -5   9   3        2.11       98.08    122.05 o 
  -4   9   3       63.14      246.12    120.46 o 
  -3   9   3      120.25      139.06    120.38 o 
  -2   9   3      312.57      230.50    117.51 o 
  -1   9   3       70.21      186.82    112.90 o 
   0   9   3      881.50      833.49     85.99 o 
   1   9   3       61.50       91.47    120.48 o 
   2   9   3      352.64      504.20    123.27 o 
   3   9   3        1.41       40.03    111.05 o 
   4   9   3      223.65      391.71    137.73 o 
   5   9   3       52.12       94.89    119.29 o 
   6   9   3       34.21      304.71    156.00 o 
   7   9   3       37.31      198.20    157.21 o 
   8   9   3      142.87      193.10    151.65 o 
  -8  10   3        7.50       88.00     88.00 o 
  -7  10   3       16.11      105.24    105.24 o 
  -6  10   3       34.08       33.45     10.58 o 
  -5  10   3       28.07      118.20    118.20 o 
  -4  10   3      249.58       32.76    126.82 o 
  -3  10   3      113.69      105.70     27.55 o 
  -2  10   3      109.04       10.19    117.64 o 
  -1  10   3     1136.87     1279.24    129.94 o 
   0  10   3       11.80      127.92     85.43 o 
   1  10   3       10.25       16.27    110.72 o 
   2  10   3      193.71      111.15    125.48 o 
   3  10   3       78.05       11.41    129.84 o 
   4  10   3       19.98      114.08    114.08 o 
   5  10   3      208.78       66.20    142.54 o 
   6  10   3      201.84      202.44     59.54 o 
   7  10   3       27.91      179.29    141.68 o 
  -7  11   3      159.84      200.28     97.14 o 
  -6  11   3      332.79      308.04     98.26 o 
  -5  11   3      653.23      502.26    126.82 o 
  -4  11   3      411.50      518.70    128.10 o 
  -3  11   3      182.26      325.32    128.54 o 
  -2  11   3      501.81      203.22    129.54 o 
  -1  11   3      113.23       54.80    120.99 o 
   0  11   3       14.21      161.68    168.82 o 
   1  11   3      182.96       63.41    133.67 o 
   2  11   3      426.12      344.27     99.47 o 
   3  11   3      336.77      355.76    129.10 o 
   4  11   3      329.12      510.45    127.18 o 
   5  11   3      320.47      247.54    128.59 o 
   6  11   3      278.07       55.28    128.02 o 
  -6  12   3       10.05       19.36     96.34 o 
  -5  12   3       27.82       28.19     97.32 o 
  -4  12   3        1.52      107.64    107.64 o 
  -3  12   3        0.64       22.50    112.48 o 
  -2  12   3      113.30       31.58    124.16 o 
  -1  12   3       23.26       60.40    123.34 o 
   0  12   3       19.41      109.57     89.20 o 
   1  12   3      140.53       43.34    125.15 o 
   2  12   3       39.70        8.85    101.10 o 
   3  12   3      179.45      353.25    116.27 o 
   4  12   3       35.49       89.57    115.55 o 
   5  12   3        0.41       93.54     93.54 o 
  -4  13   3      116.38       81.06    100.96 o 
  -3  13   3      109.04      115.33     35.09 o 
  -2  13   3        0.31      139.15    113.56 o 
  -1  13   3       18.14       59.18    113.30 o 
   0  13   3       30.18      123.04     81.10 o 
   1  13   3       58.46       89.42    104.08 o 
   2  13   3       76.67      178.07    106.64 o 
   3  13   3      201.61      275.12    101.20 o 
 -11   0   4       90.01      108.12     29.58 o 
 -10   0   4      700.36      863.77    224.00 o 
  -9   0   4      155.34      416.16    216.28 o 
  -8   0   4      423.32      341.65    198.66 o 
  -7   0   4     3549.97     3584.85    194.54 o 
  -6   0   4     6065.24     6067.12    157.80 o 
  -5   0   4       31.57       69.87     86.84 o 
  -4   0   4     1358.53     1262.74     85.90 o 
  -3   0   4      701.47      702.83     67.36 o 
  -2   0   4     3008.76     2979.08     63.70 o 
  -1   0   4    16656.19    16717.58    106.92 o 
   0   0   4       45.28       55.65     14.35 o 
   1   0   4    40064.88    41503.15    169.18 o 
   2   0   4     6263.11     6431.60     99.74 o 
   3   0   4    10142.83    10122.25    136.23 o 
   4   0   4      315.85      363.66     92.44 o 
   5   0   4     5653.40     5442.51    153.00 o 
   6   0   4     4986.68     5133.21    181.89 o 
   7   0   4       32.36      320.22    166.59 o 
   8   0   4        5.46      140.41    183.38 o 
   9   0   4       55.92      107.71    107.71 o 
  10   0   4       53.65      408.97    184.49 o 
  11   0   4       15.86       43.80     88.63 o 
 -11   1   4      279.04      564.68    168.18 o 
 -10   1   4      390.31       87.06    174.51 o 
  -9   1   4       48.09      106.31    106.31 o 
  -8   1   4     1697.57     1584.95    140.92 o 
  -7   1   4     2803.70     2589.42    127.39 o 
  -6   1   4       64.49      152.46     92.07 o 
  -5   1   4      931.32      903.85     87.19 o 
  -4   1   4       60.07       71.81     65.45 o 
  -3   1   4     8982.55     8741.78     98.26 o 
  -2   1   4    25148.66    24715.49    132.43 o 
  -1   1   4    29939.72    29228.47    125.57 o 
   0   1   4      974.48      892.20     72.92 o 
   1   1   4     2859.13     2740.16     62.19 o 
   2   1   4     7231.93     7224.82    106.21 o 
   3   1   4     2636.66     2732.75     95.10 o 
   4   1   4     8501.82     8884.91    153.99 o 
   5   1   4      867.66      747.56    125.83 o 
   6   1   4     1227.64     1550.36    153.02 o 
   7   1   4     1259.72     1246.52    184.12 o 
   8   1   4      159.55       46.73    100.73 o 
   9   1   4      121.38      192.25    200.88 o 
  10   1   4      405.18      282.27    204.07 o 
  11   1   4      211.13      226.02    174.08 o 
 -11   2   4       83.83      120.61    120.61 o 
 -10   2   4       21.02      131.73    131.73 o 
  -9   2   4      133.79       47.50    157.50 o 
  -8   2   4        0.46       69.79    115.42 o 
  -7   2   4      217.84      280.38    118.29 o 
  -6   2   4       16.18      111.22     99.78 o 
  -5   2   4     1097.72     1130.07     97.22 o 
  -4   2   4     7746.03     7505.16    116.79 o 
  -3   2   4     8210.68     8068.84    101.64 o 
  -2   2   4    11102.35    11130.27    108.99 o 
  -1   2   4     2302.13     2243.05     64.21 o 
   0   2   4     2176.28     2033.23    143.27 o 
   1   2   4     2823.19     3012.89     80.86 o 
   2   2   4     4890.84     4902.64    108.07 o 
   3   2   4     3004.23     3175.42    109.51 o 
   4   2   4     1891.46     2066.17    123.07 o 
   5   2   4     1468.74     1658.26    142.20 o 
   6   2   4     2869.28     3089.28    183.34 o 
   7   2   4      751.07      765.15    189.84 o 
   8   2   4       23.19       63.02    198.71 o 
   9   2   4      149.09      116.47    116.47 o 
  10   2   4       28.27      241.28    208.09 o 
  11   2   4        1.37       42.53     95.00 o 
 -11   3   4        6.29       73.56    141.84 o 
 -10   3   4       57.10      106.14    144.22 o 
  -9   3   4       15.31      274.90    130.67 o 
  -8   3   4     1545.94     1419.64    133.23 o 
  -7   3   4     1455.07     1248.09    130.16 o 
  -6   3   4      592.10      450.63    110.18 o 
  -5   3   4     2974.75     2812.24    113.25 o 
  -4   3   4     1630.50     1552.63     86.88 o 
  -3   3   4       18.83       42.26     60.02 o 
  -2   3   4     2905.21     2848.57     74.33 o 
  -1   3   4      225.27      254.49     55.44 o 
   0   3   4     4682.38     4719.60    338.55 o 
   1   3   4     2387.46     2250.54     89.88 o 
   2   3   4      759.19      811.38     83.60 o 
   3   3   4        1.63      139.89     97.14 o 
   4   3   4     3345.78     3523.77    138.96 o 
   5   3   4     2085.85     1875.67    155.94 o 
   6   3   4       86.32       96.25     96.25 o 
   7   3   4     1133.48     1277.28    193.77 o 
   8   3   4       12.68      121.78    121.78 o 
   9   3   4       49.21       75.54    214.99 o 
  10   3   4       90.25      104.55    119.28 o 
 -11   4   4      211.28       64.84    100.65 o 
 -10   4   4      570.59      805.15    129.70 o 
  -9   4   4      605.81      906.97    136.73 o 
  -8   4   4      340.09      321.81    133.43 o 
  -7   4   4       66.92       41.98    117.51 o 
  -6   4   4      813.51     1041.36    112.47 o 
  -5   4   4     2596.83     2513.87    115.06 o 
  -4   4   4      124.78      143.43     80.76 o 
  -3   4   4     4778.23     4790.78    103.00 o 
  -2   4   4    15129.62    14975.55    135.84 o 
  -1   4   4    12591.46    11878.29    120.75 o 
   0   4   4    15659.13    16503.24    138.65 o 
   1   4   4     5647.97     5769.71    121.49 o 
   2   4   4      864.65      939.48     93.40 o 
   3   4   4     1660.14     1826.04    117.65 o 
   4   4   4     1494.59     1447.83    141.33 o 
   5   4   4     1412.78     1662.39    156.62 o 
   6   4   4     2482.86     2552.54    193.30 o 
   7   4   4       89.01      182.96    190.68 o 
   8   4   4     1103.11     1269.70    222.21 o 
   9   4   4      117.92        8.32    135.51 o 
  10   4   4      143.43       27.43    125.92 o 
 -11   5   4        0.21      124.48    102.89 o 
 -10   5   4      191.22      340.80    119.92 o 
  -9   5   4        5.82      113.05    113.05 o 
  -8   5   4      888.59      796.43    129.73 o 
  -7   5   4     2129.18     2183.30    139.32 o 
  -6   5   4     2486.63     2745.93    131.62 o 
  -5   5   4     5998.35     6271.13    142.34 o 
  -4   5   4      530.81      526.98     95.07 o 
  -3   5   4     2580.06     2676.70     99.03 o 
  -2   5   4     3264.91     3452.08     96.82 o 
  -1   5   4     1451.90     1410.30     79.92 o 
   0   5   4     5005.69     5077.83     77.05 o 
   1   5   4     4474.52     4251.34    122.23 o 
   2   5   4    12981.67    13418.53    180.82 o 
   3   5   4    12351.66    13078.04    182.69 o 
   4   5   4     2874.51     3128.57    151.23 o 
   5   5   4     3981.52     3875.94    176.74 o 
   6   5   4      148.63      140.72    171.40 o 
   7   5   4      323.52      349.98    189.17 o 
   8   5   4        3.57      139.27    139.27 o 
   9   5   4      260.38      309.59    212.35 o 
  10   5   4       37.63      131.03    131.03 o 
 -10   6   4       19.46      169.22    107.84 o 
  -9   6   4       19.66        9.99    113.93 o 
  -8   6   4        2.58        7.48    124.61 o 
  -7   6   4      145.13      123.67    123.67 o 
  -6   6   4        8.45      115.11    115.11 o 
  -5   6   4      279.52       88.09    113.74 o 
  -4   6   4       82.63       35.19     99.88 o 
  -3   6   4      523.45      523.03     92.50 o 
  -2   6   4     1453.17     1561.90     96.79 o 
  -1   6   4      228.48      289.69     83.50 o 
   0   6   4      481.64      496.89    129.18 o 
   1   6   4        2.38       36.19     96.69 o 
   2   6   4     1097.18     1011.38    115.08 o 
   3   6   4      378.59      512.90    119.95 o 
   4   6   4        6.72       16.45    106.27 o 
   5   6   4      932.63      869.75    162.36 o 
   6   6   4       46.68      209.83    173.07 o 
   7   6   4        1.26        8.63    133.30 o 
   8   6   4       19.33      122.33    142.71 o 
   9   6   4        8.68      136.88    141.23 o 
  10   6   4       16.85       26.99    124.11 o 
 -10   7   4        8.39       89.17     92.96 o 
  -9   7   4      112.43      371.42    112.65 o 
  -8   7   4      518.02      293.60    128.10 o 
  -7   7   4       70.47       56.02    121.14 o 
  -6   7   4      641.17      463.40    127.06 o 
  -5   7   4     4953.93     4796.78    151.13 o 
  -4   7   4      335.71      325.31    112.96 o 
  -3   7   4      381.44      208.48    103.14 o 
  -2   7   4      644.39      808.48    100.58 o 
  -1   7   4      988.14      909.80     97.68 o 
   0   7   4     5238.33     5184.83     95.23 o 
   1   7   4     2878.05     2687.13    124.99 o 
   2   7   4     4686.85     4954.27    148.34 o 
   3   7   4     3443.05     3739.32    154.65 o 
   4   7   4     2118.04     2333.33    160.71 o 
   5   7   4     1638.47     1336.61    169.62 o 
   6   7   4        0.67      129.09    129.09 o 
   7   7   4       40.97       72.05    138.07 o 
   8   7   4      215.44      400.73    191.89 o 
   9   7   4       38.94      168.79    182.92 o 
  -9   8   4      756.83      534.23    109.71 o 
  -8   8   4      405.36      469.68    120.21 o 
  -7   8   4       22.28       34.30    120.07 o 
  -6   8   4       23.40      116.99    122.00 o 
  -5   8   4     2210.98     2089.10    137.97 o 
  -4   8   4      689.95      747.27    125.42 o 
  -3   8   4     1871.73     1873.59    125.09 o 
  -2   8   4     8193.26     8552.68    164.08 o 
  -1   8   4     7601.11     8000.59    158.01 o 
   0   8   4     6614.43     6760.32    411.76 o 
   1   8   4      738.42      638.33    121.38 o 
   2   8   4       22.73       76.37    103.95 o 
   3   8   4     1110.76      971.31    142.22 o 
   4   8   4      202.36      368.57    141.92 o 
   5   8   4     1143.09      896.06    165.41 o 
   6   8   4      221.34      386.61    170.70 o 
   7   8   4     1219.85     1370.88    179.79 o 
   8   8   4      604.72      786.75    180.44 o 
   9   8   4       53.80      331.18    165.58 o 
  -9   9   4        4.78       55.38     93.45 o 
  -8   9   4      147.65      182.70    112.40 o 
  -7   9   4        0.38      107.16    110.36 o 
  -6   9   4      136.23      288.14    126.22 o 
  -5   9   4      307.43      354.43    124.52 o 
  -4   9   4      360.37      342.31    124.34 o 
  -3   9   4      115.47      112.02    119.39 o 
  -2   9   4       12.87      114.91    114.91 o 
  -1   9   4      776.53      843.60    123.41 o 
   0   9   4      161.51      142.84     85.46 o 
   1   9   4        1.91       37.10    121.18 o 
   2   9   4      786.70      914.06    133.29 o 
   3   9   4      299.39      142.42    136.19 o 
   4   9   4      113.50      177.78    145.42 o 
   5   9   4      209.08      237.13     68.84 o 
   6   9   4       34.78      118.40    123.96 o 
   7   9   4        1.48       33.95    163.14 o 
   8   9   4       35.32      108.69    121.89 o 
  -8  10   4       38.71       85.72     88.61 o 
  -7  10   4       12.47      125.02    110.07 o 
  -6  10   4        0.07      203.24    118.45 o 
  -5  10   4       67.43       70.98     21.83 o 
  -4  10   4      789.00      632.85    132.61 o 
  -3  10   4     2594.72     2915.93    138.35 o 
  -2  10   4      780.18      753.45    131.04 o 
  -1  10   4      154.35      339.78    119.96 o 
   0  10   4       21.12       58.43    117.87 o 
   1  10   4       24.77       53.25    112.37 o 
   2  10   4        3.31      188.76    127.43 o 
   3  10   4        2.79      111.95    111.95 o 
   4  10   4      427.17      384.99    108.98 o 
   5  10   4      889.08      900.12    147.10 o 
   6  10   4      208.87      248.48    147.65 o 
   7  10   4      173.15       46.73    146.26 o 
  -7  11   4      135.35      104.31     96.41 o 
  -6  11   4      212.68      398.75    113.10 o 
  -5  11   4      323.72      349.72    119.13 o 
  -4  11   4      418.12      201.36    126.13 o 
  -3  11   4      183.63      294.74    127.84 o 
  -2  11   4      144.22       57.93    128.18 o 
  -1  11   4      138.24       76.43    124.04 o 
   0  11   4       66.80      308.63    397.14 o 
   1  11   4      456.53      281.19    137.99 o 
   2  11   4      848.07      980.67    129.88 o 
   3  11   4      214.44      394.21    124.41 o 
   4  11   4      127.79      281.04    129.52 o 
   5  11   4       15.13       96.85    132.65 o 
   6  11   4        0.35      166.35    128.64 o 
  -6  12   4       83.34      296.03     95.81 o 
  -5  12   4       15.97       30.71    107.25 o 
  -4  12   4        2.18       19.85    113.89 o 
  -3  12   4       57.40        0.00    110.80 o 
  -2  12   4      137.08       31.57    120.64 o 
  -1  12   4       29.40        7.17    125.20 o 
   0  12   4        4.41        8.52     83.22 o 
   1  12   4       92.81      291.46    124.08 o 
   2  12   4       29.64       69.34    121.51 o 
   3  12   4       11.69       28.86     98.35 o 
   4  12   4        7.13       44.05    113.81 o 
   5  12   4       59.71       91.80     91.80 o 
  -4  13   4        0.70       42.92    101.24 o 
  -3  13   4        2.28        2.60      0.88 o 
  -2  13   4        0.75       29.42    102.10 o 
  -1  13   4       86.14       39.07    114.59 o 
   0  13   4       79.39       72.75     82.00 o 
   1  13   4       20.82      214.62    112.54 o 
   2  13   4        3.76      133.65    104.53 o 
   3  13   4       42.74       49.08     83.76 o 
 -11   1   5       79.22       69.36     19.85 o 
 -10   1   5      719.44      593.33    154.65 o 
  -9   1   5        5.51      104.28    104.73 o 
  -8   1   5      880.82      655.19    123.24 o 
  -7   1   5     1109.61      950.72    118.70 o 
  -6   1   5     5362.62     5141.44    133.27 o 
  -5   1   5      813.22      777.45     86.38 o 
  -4   1   5     2579.67     2364.92     83.10 o 
  -3   1   5      319.04      222.33     56.24 o 
  -2   1   5     9913.92     9620.82     93.70 o 
  -1   1   5    37952.37    37308.31    155.50 o 
   0   1   5    20308.32    21042.75   2699.51 o 
   1   1   5     1428.52     1373.75     61.73 o 
   2   1   5    13072.42    13781.43    134.38 o 
   3   1   5     8496.86     8395.81    134.54 o 
   4   1   5     3149.55     3317.53    126.72 o 
   5   1   5      367.17      335.51    127.71 o 
   6   1   5     1622.67     1853.01    169.57 o 
   7   1   5      130.61      434.58    178.58 o 
   8   1   5      759.98     1221.61    197.48 o 
   9   1   5      447.46      545.39    208.82 o 
  10   1   5       75.58      259.96    192.61 o 
  11   1   5       22.47       46.85     88.75 o 
 -11   2   5      434.14      322.21    152.22 o 
 -10   2   5       42.23       54.38     13.15 o 
  -9   2   5     1092.95      870.05    134.84 o 
  -8   2   5       31.02       59.71    119.94 o 
  -7   2   5      740.12      745.21    130.53 o 
  -6   2   5      429.27      488.49    107.35 o 
  -5   2   5     2337.84     2335.03    102.96 o 
  -4   2   5     2496.50     2498.67     92.61 o 
  -3   2   5    10819.72    11076.57    122.15 o 
  -2   2   5    37768.97    37372.81    189.62 o 
  -1   2   5    23228.65    22739.33    142.04 o 
   0   2   5     1820.35     1740.06    216.08 o 
   1   2   5     1645.93     1808.18     81.16 o 
   2   2   5     2696.27     2961.88    100.38 o 
   3   2   5     4595.73     4631.61    125.58 o 
   4   2   5     2420.99     2285.48    129.59 o 
   5   2   5     1235.36     1055.64    144.59 o 
   6   2   5     3209.72     3238.29    184.42 o 
   7   2   5     2646.24     2832.61    208.39 o 
   8   2   5      810.76      367.78    208.62 o 
   9   2   5      109.19      109.08     35.27 o 
  10   2   5      167.85       68.23    196.48 o 
 -11   3   5       44.95      173.01    120.42 o 
 -10   3   5        3.47      111.51    111.51 o 
  -9   3   5       58.48      120.14    120.14 o 
  -8   3   5       72.45      137.12    131.13 o 
  -7   3   5      634.43      751.47    126.18 o 
  -6   3   5     6028.59     6273.40    146.53 o 
  -5   3   5    11443.47    12205.47    156.89 o 
  -4   3   5      518.53      457.02     81.36 o 
  -3   3   5     1531.83     1778.10     79.95 o 
  -2   3   5      328.25      308.14     65.01 o 
  -1   3   5     6038.95     5929.79     99.48 o 
   0   3   5      984.58      817.41    124.32 o 
   1   3   5      459.21      484.17     81.34 o 
   2   3   5      248.10      228.99     85.00 o 
   3   3   5     8844.38     8692.03    161.50 o 
   4   3   5     4216.49     4294.20    151.08 o 
   5   3   5     1239.97     1439.25    155.71 o 
   6   3   5      297.37      294.40    175.39 o 
   7   3   5      156.15      202.65    195.54 o 
   8   3   5      157.19       30.11    116.14 o 
   9   3   5       13.85       47.50    210.55 o 
  10   3   5       33.83      113.43    113.43 o 
 -11   4   5       47.81       95.80     95.80 o 
 -10   4   5      144.17      187.60    119.32 o 
  -9   4   5        3.49      124.35    124.35 o 
  -8   4   5        1.20       56.68    123.84 o 
  -7   4   5      192.47       52.13    125.12 o 
  -6   4   5     2487.54     2598.28    130.70 o 
  -5   4   5     5106.04     5260.44    132.65 o 
  -4   4   5     8572.71     8179.30    131.04 o 
  -3   4   5     2933.12     2736.92     95.50 o 
  -2   4   5        3.47       67.63     67.63 o 
  -1   4   5     1801.78     1739.35     82.53 o 
   0   4   5     4607.13     4038.52    180.15 o 
   1   4   5     1633.84     1731.12    103.65 o 
   2   4   5     1297.93     1342.36    110.71 o 
   3   4   5     2249.71     2220.50    125.65 o 
   4   4   5    12320.37    12117.30    215.03 o 
   5   4   5     5566.79     5551.64    197.90 o 
   6   4   5      205.07      196.22    176.88 o 
   7   4   5       24.99       83.67    119.91 o 
   8   4   5       71.31      130.21    130.21 o 
   9   4   5        0.77       28.65    131.33 o 
  10   4   5        0.87       11.25    117.95 o 
 -11   5   5       19.61       24.10      7.46 o 
 -10   5   5       15.10      170.11    116.81 o 
  -9   5   5      458.30      408.26    134.56 o 
  -8   5   5      652.31      611.87    137.73 o 
  -7   5   5      735.24      887.49    128.02 o 
  -6   5   5      461.70      284.76    121.71 o 
  -5   5   5       47.25      143.57    107.24 o 
  -4   5   5      540.74      483.54     94.85 o 
  -3   5   5     6635.04     6479.88    128.71 o 
  -2   5   5       22.38       74.78     74.78 o 
  -1   5   5     4675.71     4633.99    109.05 o 
   0   5   5     5935.58     6120.63    402.08 o 
   1   5   5     5083.64     4895.14    135.87 o 
   2   5   5     2333.68     2171.71    124.58 o 
   3   5   5      388.15      358.03    116.97 o 
   4   5   5        2.23        5.85     95.29 o 
   5   5   5       51.77       20.20    106.78 o 
   6   5   5      149.60      214.35    179.93 o 
   7   5   5       48.69      114.41    127.90 o 
   8   5   5      109.91       85.76    207.93 o 
   9   5   5      582.00      238.18    220.25 o 
  10   5   5       33.18       45.68    121.09 o 
 -10   6   5       18.28       35.79    112.69 o 
  -9   6   5      537.11      756.56    125.46 o 
  -8   6   5     2254.70     2438.02    144.87 o 
  -7   6   5     1764.23     1795.89    140.12 o 
  -6   6   5     2799.92     2743.50    142.92 o 
  -5   6   5      150.70       76.29    113.31 o 
  -4   6   5     1955.46     1892.80    118.62 o 
  -3   6   5      416.45      414.29     90.78 o 
  -2   6   5     1558.14     1465.65     94.74 o 
  -1   6   5      355.15      247.74     88.40 o 
   0   6   5     3407.36     3509.36     82.63 o 
   1   6   5     6500.32     6685.04    148.41 o 
   2   6   5    10397.69    10629.79    169.33 o 
   3   6   5       32.50      180.81    127.56 o 
   4   6   5      152.00       49.25    146.60 o 
   5   6   5      527.01      625.30    166.01 o 
   6   6   5     2041.25     2064.40    198.97 o 
   7   6   5        1.53       30.50    192.96 o 
   8   6   5      233.16      358.83    203.20 o 
   9   6   5        0.40      333.37    199.44 o 
 -10   7   5        0.09       46.41     93.09 o 
  -9   7   5       35.87       58.15    118.97 o 
  -8   7   5      134.96      169.69    126.35 o 
  -7   7   5      422.01      190.32    129.35 o 
  -6   7   5       12.69      171.57    121.75 o 
  -5   7   5      169.69      198.19    117.11 o 
  -4   7   5      687.31      669.41    111.32 o 
  -3   7   5     2736.99     2822.18    126.91 o 
  -2   7   5     2476.24     2577.51    120.71 o 
  -1   7   5      872.12      947.04    102.79 o 
   0   7   5      653.15      716.71     83.42 o 
   1   7   5      398.66      299.43    116.82 o 
   2   7   5        2.94       18.68    101.32 o 
   3   7   5       27.69       83.21    135.50 o 
   4   7   5       99.34      105.62    142.87 o 
   5   7   5     2297.42     1955.44    180.83 o 
   6   7   5      520.30      432.65    179.57 o 
   7   7   5      124.28       29.06    189.68 o 
   8   7   5       46.64      176.94    196.90 o 
   9   7   5        2.32      353.43    184.02 o 
  -9   8   5       23.54       99.87     99.87 o 
  -8   8   5       79.63      122.06    122.77 o 
  -7   8   5      157.25      423.06    121.76 o 
  -6   8   5        4.58      120.20    120.20 o 
  -5   8   5      218.30      244.98    121.50 o 
  -4   8   5      518.23      474.00    118.70 o 
  -3   8   5      230.75      375.84    110.69 o 
  -2   8   5      629.79      856.34    114.85 o 
  -1   8   5     1091.84     1131.91    119.21 o 
   0   8   5     1138.78     1234.52     83.88 o 
   1   8   5        1.70       74.04    123.59 o 
   2   8   5       74.18       77.13     24.18 o 
   3   8   5       56.19       99.38    113.58 o 
   4   8   5       35.00       18.10    116.93 o 
   5   8   5      294.68      366.26    163.00 o 
   6   8   5      180.22      129.03    133.35 o 
   7   8   5        9.59      287.35    179.15 o 
   8   8   5      124.63      508.70    174.78 o 
  -9   9   5        1.12       35.51     86.34 o 
  -8   9   5       45.47      102.20    108.17 o 
  -7   9   5      169.69      336.64    120.46 o 
  -6   9   5      263.56       93.86    128.94 o 
  -5   9   5      217.05      203.95    123.18 o 
  -4   9   5     1528.92     1588.76    136.89 o 
  -3   9   5     1181.62     1178.31    130.76 o 
  -2   9   5      157.85      258.79    114.85 o 
  -1   9   5      584.48      632.67    120.17 o 
   0   9   5      795.49      965.72     90.05 o 
   1   9   5      188.14      100.66    127.80 o 
   2   9   5       10.56      111.24    111.24 o 
   3   9   5      722.86      835.57    142.53 o 
   4   9   5      384.08      580.18    154.96 o 
   5   9   5       23.91      180.85    156.63 o 
   6   9   5        5.44      137.83    165.63 o 
   7   9   5        3.27       95.04    126.34 o 
   8   9   5       33.01       98.13    154.72 o 
  -8  10   5       22.27       25.36     97.06 o 
  -7  10   5        8.43      233.45    108.02 o 
  -6  10   5        1.33      113.46    113.46 o 
  -5  10   5       20.21      119.08    119.08 o 
  -4  10   5      310.65      523.26    124.45 o 
  -3  10   5      252.20      254.66     78.94 o 
  -2  10   5      112.27      324.36    120.37 o 
  -1  10   5     1030.30      897.13    131.28 o 
   0  10   5     2107.00     2260.52    103.57 o 
   1  10   5      388.70      597.86    131.56 o 
   2  10   5       48.42      307.54    130.20 o 
   3  10   5       78.87      178.32    139.54 o 
   4  10   5        2.12      237.37    143.89 o 
   5  10   5       84.91       88.50    149.30 o 
   6  10   5      255.62       84.24    152.20 o 
   7  10   5      125.63       30.23    114.38 o 
  -7  11   5       26.65       30.83     98.93 o 
  -6  11   5        0.43      103.39    103.39 o 
  -5  11   5        6.84      112.52    112.52 o 
  -4  11   5        1.50        1.37      0.44 o 
  -3  11   5       47.45      158.81    128.24 o 
  -2  11   5      428.13      358.48    132.80 o 
  -1  11   5      610.81      766.59    129.28 o 
   0  11   5      198.14      507.29    258.31 o 
   1  11   5      173.36      147.38    134.38 o 
   2  11   5      113.53      364.01    131.02 o 
   3  11   5      171.18      335.12    133.76 o 
   4  11   5       25.80       25.78    108.54 o 
   5  11   5       31.62      108.45    108.45 o 
   6  11   5        0.24       68.59    128.74 o 
  -6  12   5       38.05       43.45     93.66 o 
  -5  12   5      171.41      159.89     49.70 o 
  -4  12   5       38.88      238.59    110.52 o 
  -3  12   5      101.36      287.37    117.51 o 
  -2  12   5        6.45       49.13    120.75 o 
  -1  12   5       34.75       45.24     12.63 o 
   0  12   5       16.40        5.43     84.02 o 
   1  12   5       13.70       59.67    107.35 o 
   2  12   5       41.60       97.47    101.15 o 
   3  12   5       27.25       96.24     96.24 o 
   4  12   5       10.31       85.77    114.44 o 
   5  12   5        3.87       92.88     92.88 o 
  -4  13   5       11.03        7.71     89.07 o 
  -3  13   5       25.66      137.01    107.11 o 
  -2  13   5       31.81      100.10    100.10 o 
  -1  13   5       17.61       14.41      4.07 o 
   0  13   5       57.06      176.77    237.18 o 
   1  13   5      168.72      276.34    113.09 o 
   2  13   5       87.31      170.10    103.01 o 
   3  13   5      122.84       85.31     85.31 o 
 -11   0   6       12.30      107.75    107.75 o 
 -10   0   6      817.43      712.57    187.80 o 
  -9   0   6     3173.93     2952.71    193.94 o 
  -8   0   6     4667.96     4742.68    184.90 o 
  -7   0   6     5541.69     5335.28    159.90 o 
  -6   0   6      146.87      296.88    108.45 o 
  -5   0   6    10732.44    10510.30    157.95 o 
  -4   0   6    14512.45    14704.64    153.31 o 
  -3   0   6     3166.25     3129.57     94.37 o 
  -2   0   6     3049.72     3046.50     87.63 o 
  -1   0   6    25099.71    26655.71    150.86 o 
   0   0   6    75793.77    73991.56   1241.01 o 
   1   0   6   184621.09   179559.52   1603.45 o 
   2   0   6     5155.35     5132.49    110.79 o 
   3   0   6     6399.73     6650.99    138.81 o 
   4   0   6      585.21      643.25    111.63 o 
   5   0   6     4896.15     4818.54    167.26 o 
   6   0   6      179.38      163.06     49.93 o 
   7   0   6      308.03      429.24    183.96 o 
   8   0   6      176.64      443.45    188.41 o 
   9   0   6      447.91      412.24    199.69 o 
  10   0   6      670.91      543.85    122.99 o 
 -11   1   6       72.45      104.97    104.97 o 
 -10   1   6       46.94      294.22    127.67 o 
  -9   1   6     2195.91     2074.34    130.31 o 
  -8   1   6     1110.28     1414.18    150.01 o 
  -7   1   6       18.00       98.73    107.44 o 
  -6   1   6       17.21       95.67     91.17 o 
  -5   1   6      962.65      860.24     88.45 o 
  -4   1   6    12999.59    12468.10    134.02 o 
  -3   1   6     9065.91     8989.89    110.61 o 
  -2   1   6     6430.34     6228.49     85.55 o 
  -1   1   6    32076.42    31587.02    159.64 o 
   0   1   6    34293.06    35413.99   4619.93 o 
   1   1   6     3605.11     3735.97     87.63 o 
   2   1   6      905.33     1017.26     78.60 o 
   3   1   6     3021.21     3145.93    114.18 o 
   4   1   6     2812.04     2687.37    133.42 o 
   5   1   6     5672.53     5817.51    180.79 o 
   6   1   6     1490.20     1467.22    172.91 o 
   7   1   6       99.62       39.16     99.94 o 
   8   1   6      830.88     1022.23    203.76 o 
   9   1   6      467.09      818.59    205.50 o 
  10   1   6       36.96      318.66    190.44 o 
 -11   2   6      416.76      222.02    130.99 o 
 -10   2   6       54.06      140.71    117.89 o 
  -9   2   6        6.33      124.85    124.85 o 
  -8   2   6       69.44      135.48    139.20 o 
  -7   2   6       19.11      121.19    121.19 o 
  -6   2   6     2733.94     2759.70    123.96 o 
  -5   2   6     6004.32     6120.56    123.65 o 
  -4   2   6     1081.71      940.66     90.45 o 
  -3   2   6    14240.34    13709.84    140.54 o 
  -2   2   6     8425.82     8078.36    113.25 o 
  -1   2   6     5430.06     5305.40     90.63 o 
   0   2   6      158.56      745.29    277.85 o 
   1   2   6     2243.31     2278.97     89.05 o 
   2   2   6      980.01      872.13     93.02 o 
   3   2   6     1219.15     1077.67    108.13 o 
   4   2   6     3191.49     3082.40    142.66 o 
   5   2   6      204.76       48.59     78.13 o 
   6   2   6      489.50      833.90    177.50 o 
   7   2   6     1565.56     1830.73    201.33 o 
   8   2   6       42.75       38.36    206.79 o 
   9   2   6       16.29      114.86    114.86 o 
  10   2   6       70.24      405.15    195.58 o 
 -11   3   6       13.26       49.00     94.06 o 
 -10   3   6      326.82      317.49     98.36 o 
  -9   3   6        0.25      164.58    133.58 o 
  -8   3   6     1310.93     1419.09    143.49 o 
  -7   3   6     4813.35     5118.91    164.20 o 
  -6   3   6     5762.25     5942.58    154.09 o 
  -5   3   6     7559.06     7675.35    145.16 o 
  -4   3   6    10841.49    11007.40    144.36 o 
  -3   3   6     1947.45     1955.30     98.43 o 
  -2   3   6     1465.11     1440.80     78.28 o 
  -1   3   6     7613.66     7566.65    113.25 o 
   0   3   6      107.06      125.62     59.53 o 
   1   3   6     1771.96     1736.98     99.61 o 
   2   3   6    21898.65    23230.54    211.76 o 
   3   3   6    12180.68    11624.52    193.02 o 
   4   3   6     2769.96     2942.93    150.47 o 
   5   3   6      123.66      306.68    153.07 o 
   6   3   6       33.15       95.38    171.88 o 
   7   3   6      657.07      356.25    202.37 o 
   8   3   6       41.72       13.41    211.39 o 
   9   3   6       40.42       52.87    122.13 o 
  10   3   6       87.96      470.43    196.04 o 
 -11   4   6      174.44       27.64    106.53 o 
 -10   4   6      145.82      155.29    123.19 o 
  -9   4   6       54.07        4.28    136.91 o 
  -8   4   6       11.09      138.86    138.86 o 
  -7   4   6      648.52      417.52    133.11 o 
  -6   4   6       21.17      190.10    110.34 o 
  -5   4   6      454.42      556.93     99.57 o 
  -4   4   6     5212.02     5101.71    126.06 o 
  -3   4   6      648.14      683.68     82.94 o 
  -2   4   6     3602.86     3400.16    101.90 o 
  -1   4   6     4334.67     4163.36    105.87 o 
   0   4   6      673.63      677.92     82.85 o 
   1   4   6      195.21      217.61     58.88 o 
   2   4   6      867.40      972.23    109.84 o 
   3   4   6      705.85      704.79    124.01 o 
   4   4   6     2133.16     2150.30    152.79 o 
   5   4   6     1007.69     1100.36    168.11 o 
   6   4   6      960.09      859.96    192.60 o 
   7   4   6      346.56      396.43    198.99 o 
   8   4   6     1046.73     1168.43    219.17 o 
   9   4   6       74.41      125.23    125.23 o 
  10   4   6        0.35       75.99    114.99 o 
 -11   5   6       46.25       94.26     94.26 o 
 -10   5   6        2.54       10.72    121.00 o 
  -9   5   6        0.75       58.60    130.76 o 
  -8   5   6      518.45      359.63    135.11 o 
  -7   5   6      173.29      240.95    127.11 o 
  -6   5   6     1019.76      779.39    126.15 o 
  -5   5   6       24.11       69.21    103.82 o 
  -4   5   6     1834.85     1765.86    110.00 o 
  -3   5   6     3746.23     3671.47    116.61 o 
  -2   5   6     2289.51     2181.16    102.41 o 
  -1   5   6     5270.39     5374.51    119.35 o 
   0   5   6        8.63      102.15    116.40 o 
   1   5   6      379.21      405.04    112.31 o 
   2   5   6      718.01      702.09    118.48 o 
   3   5   6       40.20       72.45     89.12 o 
   4   5   6        0.77       15.36     97.85 o 
   5   5   6      174.81      266.13    169.57 o 
   6   5   6     1243.77     1093.85    202.57 o 
   7   5   6      387.69      740.80    205.92 o 
   8   5   6      145.70      193.07    214.57 o 
   9   5   6       15.78       97.65    208.55 o 
  10   5   6        0.86      117.18    117.18 o 
 -10   6   6       45.55      112.25    111.34 o 
  -9   6   6      245.35      495.10    124.76 o 
  -8   6   6        2.63      131.85    133.23 o 
  -7   6   6       37.39      267.84    125.71 o 
  -6   6   6      112.97       80.12    120.46 o 
  -5   6   6     1089.34     1064.36    119.39 o 
  -4   6   6       64.89      141.47    102.52 o 
  -3   6   6      899.78      832.49    112.73 o 
  -2   6   6     2079.37     1866.25    111.73 o 
  -1   6   6       19.67       50.91     90.12 o 
   0   6   6      871.47      848.58     92.51 o 
   1   6   6      197.87      132.24    112.84 o 
   2   6   6      315.25      393.77    119.06 o 
   3   6   6       34.31       42.49    134.94 o 
   4   6   6        6.99      111.21    111.21 o 
   5   6   6      143.10      173.87    173.30 o 
   6   6   6      720.31      341.36    190.36 o 
   7   6   6      316.74      204.42    210.02 o 
   8   6   6        0.10      142.24    142.24 o 
   9   6   6      182.48      294.32    203.01 o 
 -10   7   6        3.15       62.52     99.14 o 
  -9   7   6       44.08      102.76    117.14 o 
  -8   7   6       91.28      127.98    127.98 o 
  -7   7   6      431.70      446.86    131.95 o 
  -6   7   6       23.42      118.65    120.68 o 
  -5   7   6       61.58       78.29    120.89 o 
  -4   7   6     1090.01     1030.10    119.46 o 
  -3   7   6       28.07      106.33    108.00 o 
  -2   7   6      833.44      893.32    109.49 o 
  -1   7   6      378.72      436.99    104.31 o 
   0   7   6     1287.50     1294.22     86.91 o 
   1   7   6     1199.21     1436.67    132.24 o 
   2   7   6      518.40      735.68    131.11 o 
   3   7   6      810.24     1030.71    147.56 o 
   4   7   6      512.26      801.67    160.23 o 
   5   7   6      427.82      582.00    172.99 o 
   6   7   6        6.00       89.64    130.09 o 
   7   7   6      459.93      219.01    204.22 o 
   8   7   6       40.24       94.76    196.74 o 
   9   7   6       85.94       15.20    124.78 o 
  -9   8   6        6.05      103.02    103.02 o 
  -8   8   6       21.82      104.09    117.73 o 
  -7   8   6      138.59       47.97    126.82 o 
  -6   8   6      314.56      175.12    129.84 o 
  -5   8   6       52.38       47.44    123.06 o 
  -4   8   6       18.67       20.62    114.43 o 
  -3   8   6      517.93      761.36    120.47 o 
  -2   8   6     1768.49     1884.50    128.95 o 
  -1   8   6       14.27       28.47    106.35 o 
   0   8   6     1092.69     1186.59    116.14 o 
   1   8   6     1245.78     1349.46    139.71 o 
   2   8   6      662.89      646.18    137.86 o 
   3   8   6      625.19      542.84    145.07 o 
   4   8   6      891.96      811.01    164.75 o 
   5   8   6       29.33       25.69    166.48 o 
   6   8   6      367.92      358.20    109.19 o 
   7   8   6      709.14      578.39    187.22 o 
   8   8   6       22.49      134.28    134.28 o 
  -9   9   6       32.75      230.94     91.90 o 
  -8   9   6      184.05       51.58    105.59 o 
  -7   9   6      390.79      485.85    122.46 o 
  -6   9   6      577.42      521.31    129.61 o 
  -5   9   6       77.49      144.14    121.76 o 
  -4   9   6        1.58      119.52    119.52 o 
  -3   9   6       82.19      141.52    122.85 o 
  -2   9   6     1002.47      906.05    132.65 o 
  -1   9   6       81.54       42.75    119.71 o 
   0   9   6       53.99      111.81    111.81 o 
   1   9   6      222.08      391.08    129.54 o 
   2   9   6      419.65      429.08    143.34 o 
   3   9   6      739.91      842.81    155.99 o 
   4   9   6      176.28      368.88    149.02 o 
   5   9   6        0.70       14.53    164.26 o 
   6   9   6        2.85      130.28    130.28 o 
   7   9   6       87.91      124.64    124.64 o 
   8   9   6        6.54       72.91    114.34 o 
  -8  10   6        0.12      137.73     97.23 o 
  -7  10   6        0.26       48.19    104.20 o 
  -6  10   6       39.46       22.88    111.23 o 
  -5  10   6       41.01      121.09    121.09 o 
  -4  10   6       17.88      124.66    124.66 o 
  -3  10   6        2.71      119.68    119.68 o 
  -2  10   6      267.76      281.76    128.33 o 
  -1  10   6     1376.34     1410.05    134.75 o 
   0  10   6       10.37      108.15     90.28 o 
   1  10   6      154.67      162.36    136.33 o 
   2  10   6      168.60      395.97    138.68 o 
   3  10   6      189.33      299.47    146.62 o 
   4  10   6      342.49      419.34    149.36 o 
   5  10   6       85.20      118.18    118.18 o 
   6  10   6        2.58        2.68      0.68 o 
   7  10   6       94.87       55.69    112.58 o 
  -7  11   6        1.36      187.55     94.01 o 
  -6  11   6       27.09      182.64    109.53 o 
  -5  11   6       61.46      112.44    112.44 o 
  -4  11   6        4.83      114.31    114.31 o 
  -3  11   6       23.89      119.42    119.42 o 
  -2  11   6      200.05       27.41    124.11 o 
  -1  11   6      714.06      873.56    135.21 o 
   0  11   6      323.82      530.67     93.48 o 
   1  11   6      358.37      177.99    138.61 o 
   2  11   6       48.01      277.77    132.87 o 
   3  11   6       29.72      290.54    131.06 o 
   4  11   6       11.01       10.59      3.02 o 
   5  11   6       12.41       97.49    106.04 o 
   6  11   6       49.42        8.95     98.64 o 
  -5  12   6      125.03      169.75    107.96 o 
  -4  12   6      165.24        2.99    103.63 o 
  -3  12   6      469.16      430.93    121.78 o 
  -2  12   6      473.48      463.39    126.57 o 
  -1  12   6      147.82       67.38    127.86 o 
   0  12   6      490.91      413.60     94.03 o 
   1  12   6      332.69       77.45    129.30 o 
   2  12   6      177.21      283.27    117.48 o 
   3  12   6       27.04      172.21    117.98 o 
   4  12   6      119.33      122.72     34.97 o 
  -4  13   6      192.68      210.55     98.97 o 
  -3  13   6       81.91       51.19    104.16 o 
  -2  13   6       31.39       45.74     99.60 o 
  -1  13   6       50.82       50.92    111.80 o 
   0  13   6        8.34      142.38     80.15 o 
   1  13   6       31.31        8.21     95.52 o 
   2  13   6       54.78       54.27    103.50 o 
 -11   1   7       22.42       22.88    107.54 o 
 -10   1   7       45.93       30.82    111.58 o 
  -9   1   7      173.29      205.65    126.93 o 
  -8   1   7      156.63      207.00    114.67 o 
  -7   1   7      177.92      201.13    105.26 o 
  -6   1   7      955.29     1086.49    102.53 o 
  -5   1   7      765.85      599.63     93.91 o 
  -4   1   7      181.47      322.81     75.54 o 
  -3   1   7      194.10      198.56     67.00 o 
  -2   1   7      729.71      757.09     65.47 o 
  -1   1   7      219.77      121.41     62.08 o 
   0   1   7      636.67      749.53     65.48 o 
   1   1   7     3841.82     3947.68    101.42 o 
   2   1   7        8.39       15.73     82.49 o 
   3   1   7     1515.13     1367.07    114.43 o 
   4   1   7       11.48       65.95     65.95 o 
   5   1   7      749.13      585.37    152.50 o 
   6   1   7      170.89       91.29     91.29 o 
   7   1   7       27.95       60.21    101.39 o 
   8   1   7       47.77      137.09    207.53 o 
   9   1   7       23.29       44.18    110.63 o 
  10   1   7       90.54      102.12     29.63 o 
 -11   2   7       57.86      215.16    101.45 o 
 -10   2   7       12.32       96.68    132.82 o 
  -9   2   7       12.28      194.34    149.63 o 
  -8   2   7      385.19      347.18    131.05 o 
  -7   2   7       43.97      215.75    118.81 o 
  -6   2   7      817.07      716.62    114.24 o 
  -5   2   7     1126.85     1217.65    104.76 o 
  -4   2   7     3720.81     3556.01    115.39 o 
  -3   2   7     6317.59     6091.06    115.55 o 
  -2   2   7     3231.68     3079.24     89.60 o 
  -1   2   7       63.44      111.59     62.30 o 
   0   2   7     4606.44     5380.56    667.83 o 
   1   2   7     1325.22     1402.32     95.99 o 
   2   2   7       62.88      188.44     91.97 o 
   3   2   7      238.53      292.15     88.50 o 
   4   2   7      276.41      166.38    131.60 o 
   5   2   7      933.94      778.05    161.64 o 
   6   2   7     1918.55     1829.32    188.86 o 
   7   2   7     1076.68      695.80    202.52 o 
   8   2   7       84.22      115.59    115.59 o 
   9   2   7        3.69        3.42      1.04 o 
  10   2   7       83.19       84.12    102.99 o 
 -11   3   7        0.12      107.65    107.65 o 
 -10   3   7       26.67       82.39    136.15 o 
  -9   3   7      775.69      941.04    150.72 o 
  -8   3   7      319.79      567.74    137.02 o 
  -7   3   7     4828.97     4697.64    159.79 o 
  -6   3   7     3741.76     3507.31    134.04 o 
  -5   3   7      571.78      650.59    103.31 o 
  -4   3   7      233.20      375.10     90.05 o 
  -3   3   7      144.84        6.82     73.77 o 
  -2   3   7      549.17      487.37     81.34 o 
  -1   3   7      178.48      199.10     70.93 o 
   0   3   7     3824.36     3802.27    381.83 o 
   1   3   7    20254.81    20078.85    208.57 o 
   2   3   7    16913.38    17800.50    199.41 o 
   3   3   7     3074.18     2835.09    137.69 o 
   4   3   7      185.05       43.76    136.83 o 
   5   3   7       26.83       29.16      8.63 o 
   6   3   7      618.76      475.35    187.03 o 
   7   3   7       78.46       42.59    110.32 o 
   8   3   7       85.32      121.95    121.95 o 
   9   3   7      137.14       33.32    121.16 o 
  10   3   7       77.31      125.05    190.10 o 
 -11   4   7       12.06       97.63    109.36 o 
 -10   4   7       36.30      131.71    131.71 o 
  -9   4   7       46.20      355.94    143.27 o 
  -8   4   7      431.17      369.32    104.91 o 
  -7   4   7       18.69       52.68    136.62 o 
  -6   4   7      149.47      113.22    113.22 o 
  -5   4   7        8.51       69.83    102.93 o 
  -4   4   7     6742.13     6930.12    132.72 o 
  -3   4   7    18720.21    18543.33    180.27 o 
  -2   4   7    16825.38    16563.03    167.63 o 
  -1   4   7      169.49      239.75     81.14 o 
   0   4   7       15.97       68.27     68.27 o 
   1   4   7       12.05       65.26     65.26 o 
   2   4   7       62.38      247.02    112.92 o 
   3   4   7     2083.35     2067.44    144.30 o 
   4   4   7       29.60      239.03    144.38 o 
   5   4   7      276.21      400.02    164.38 o 
   6   4   7     4274.49     3874.78    228.67 o 
   7   4   7      817.44      676.97    201.69 o 
   8   4   7       52.27       55.48    127.00 o 
   9   4   7       28.96       29.23      8.77 o 
  10   4   7       12.48      109.41    109.41 o 
 -11   5   7       25.08       21.70      6.93 o 
 -10   5   7      360.07      118.57    131.06 o 
  -9   5   7       87.96       56.69    138.31 o 
  -8   5   7       17.63       40.65    133.27 o 
  -7   5   7      221.39      247.59     69.25 o 
  -6   5   7      567.03      831.34    119.92 o 
  -5   5   7     1650.77     1332.96    123.63 o 
  -4   5   7     2467.68     2600.94    116.32 o 
  -3   5   7      664.05      839.69     99.95 o 
  -2   5   7     2363.24     2366.68    107.71 o 
  -1   5   7     9074.59     9366.23    140.98 o 
   0   5   7     3052.12     3196.34    222.52 o 
   1   5   7        0.45       78.54     78.54 o 
   2   5   7       23.33      109.22    118.86 o 
   3   5   7      148.46       34.61    137.31 o 
   4   5   7     1640.69     1866.08    170.85 o 
   5   5   7       86.12      115.11    115.11 o 
   6   5   7        4.40      113.54    122.57 o 
   7   5   7      627.06      608.95    210.53 o 
   8   5   7     1067.18     1108.91    224.98 o 
   9   5   7      226.11      217.03    209.62 o 
 -10   6   7      296.84      146.16    120.25 o 
  -9   6   7      684.08      808.40    138.03 o 
  -8   6   7      282.40      384.00    132.85 o 
  -7   6   7      187.74      237.78    131.02 o 
  -6   6   7     1371.89     1524.62    134.78 o 
  -5   6   7     1752.44     1844.06    130.23 o 
  -4   6   7     8543.09     8500.47    170.60 o 
  -3   6   7     1308.72     1333.89    108.59 o 
  -2   6   7     2653.34     2489.73    115.72 o 
  -1   6   7     8981.82     9295.42    148.85 o 
   0   6   7    11812.58    11615.51    298.14 o 
   1   6   7     1425.07     1305.88    132.20 o 
   2   6   7      143.10       44.81    132.73 o 
   3   6   7     1430.92     1439.09    162.39 o 
   4   6   7     4651.47     4557.14    200.63 o 
   5   6   7      749.94      738.36    181.48 o 
   6   6   7      511.57      202.62    194.78 o 
   7   6   7       58.49       63.09    201.02 o 
   8   6   7      192.64       58.28    138.90 o 
   9   6   7      350.78      555.61    198.67 o 
 -10   7   7      175.81      312.74    100.48 o 
  -9   7   7      202.64      116.25    120.46 o 
  -8   7   7       44.28        3.77    127.68 o 
  -7   7   7      958.76     1015.96    136.25 o 
  -6   7   7      786.50      727.33    134.88 o 
  -5   7   7     1782.41     1765.88    137.73 o 
  -4   7   7     5265.26     5438.96    154.88 o 
  -3   7   7        8.22      215.44    107.16 o 
  -2   7   7      355.60      299.34    111.40 o 
  -1   7   7     3570.45     3425.38    136.45 o 
   0   7   7     2436.08     2315.47    100.27 o 
   1   7   7     1034.38      903.18    138.78 o 
   2   7   7      218.90      153.39    141.85 o 
   3   7   7     1674.66     1651.29    166.15 o 
   4   7   7      780.15      380.18    169.80 o 
   5   7   7      809.10      649.58    184.48 o 
   6   7   7      304.32      167.63    190.43 o 
   7   7   7      428.62      459.72    202.59 o 
   8   7   7      195.10      100.03    198.85 o 
   9   7   7      176.16      183.25    181.93 o 
  -9   8   7        2.08      104.40    104.40 o 
  -8   8   7       43.75      117.29    117.29 o 
  -7   8   7        9.76       48.75    127.33 o 
  -6   8   7       49.89      123.89    123.89 o 
  -5   8   7      194.67      277.37    124.81 o 
  -4   8   7      675.79      899.48    124.88 o 
  -3   8   7      297.45      364.24    110.68 o 
  -2   8   7     1569.38     1682.82    127.76 o 
  -1   8   7        2.39       87.81    107.63 o 
   0   8   7        4.97       11.25     84.90 o 
   1   8   7      174.37      288.91    130.08 o 
   2   8   7        0.37      173.25    137.05 o 
   3   8   7       20.21      115.20    115.20 o 
   4   8   7       61.69        0.00    121.64 o 
   5   8   7      263.60      289.00    179.36 o 
   6   8   7      143.89       76.58    182.15 o 
   7   8   7        3.59        0.00    131.71 o 
   8   8   7        4.47       37.13    178.59 o 
  -9   9   7      126.07      152.25     96.60 o 
  -8   9   7      590.67      413.56    114.33 o 
  -7   9   7     1071.95      923.53    134.01 o 
  -6   9   7     1090.91     1030.66    136.98 o 
  -5   9   7      323.48      199.36    129.47 o 
  -4   9   7      230.95      312.24    126.51 o 
  -3   9   7       31.28       78.42    124.49 o 
  -2   9   7       32.81      118.59    120.08 o 
  -1   9   7     1163.69     1251.42    132.83 o 
   0   9   7     2113.05     1895.81    186.66 o 
   1   9   7     3979.03     3798.74    167.51 o 
   2   9   7     4160.63     4028.69    173.76 o 
   3   9   7      993.89     1243.99    155.56 o 
   4   9   7      294.20      353.41    161.66 o 
   5   9   7       53.39      126.67    126.67 o 
   6   9   7       71.10       64.63    126.49 o 
   7   9   7       76.44       18.30    122.50 o 
  -8  10   7       75.16       92.65     92.65 o 
  -7  10   7        5.14      247.96    111.01 o 
  -6  10   7       20.23      195.71    116.51 o 
  -5  10   7       21.16       28.72      8.19 o 
  -4  10   7      408.57      180.31    136.80 o 
  -3  10   7      370.08      348.15    103.72 o 
  -2  10   7      641.06      590.13    133.06 o 
  -1  10   7     1096.61      939.55    135.84 o 
   0  10   7       55.53      162.40     92.07 o 
   1  10   7      172.89      112.84    139.23 o 
   2  10   7       50.01      232.43    140.21 o 
   3  10   7      155.63      109.07    147.99 o 
   4  10   7      130.02       17.88    150.37 o 
   5  10   7      136.63       72.47    156.61 o 
   6  10   7      133.77      196.95    150.11 o 
  -7  11   7        1.01      217.76     95.56 o 
  -6  11   7       47.10       35.67    102.40 o 
  -5  11   7        0.15      136.78    117.00 o 
  -4  11   7       67.08      201.33    122.39 o 
  -3  11   7       19.59       88.47    124.24 o 
  -2  11   7       32.78      108.43    127.90 o 
  -1  11   7       10.96       96.39    119.17 o 
   0  11   7        4.31      167.25     94.70 o 
   1  11   7      130.46       96.61    138.34 o 
   2  11   7       18.26      108.93    110.34 o 
   3  11   7        6.39      102.37    108.49 o 
   4  11   7        5.94       12.82    105.42 o 
   5  11   7        7.20        3.82    131.83 o 
  -5  12   7       64.49       15.19    105.56 o 
  -4  12   7       94.64      104.48    114.22 o 
  -3  12   7      237.97      349.72    120.61 o 
  -2  12   7       94.80      196.54    118.59 o 
  -1  12   7       67.44       87.26    111.52 o 
   0  12   7      136.60      350.99    158.39 o 
   1  12   7        1.47      193.06    122.34 o 
   2  12   7       13.93       99.43     99.43 o 
   3  12   7       77.56      125.92    121.06 o 
   4  12   7       55.99      122.33    114.63 o 
  -3  13   7       21.34      101.23    103.72 o 
  -2  13   7        3.47      161.03    106.65 o 
  -1  13   7       40.74       53.19    111.47 o 
   0  13   7       58.27      112.29    142.33 o 
   1  13   7       58.97      164.32    109.87 o 
   2  13   7       58.02      249.07    103.37 o 
 -11   0   8      684.25      690.84    168.45 o 
 -10   0   8     1396.55     1435.90    156.48 o 
  -9   0   8       86.75       39.55    105.48 o 
  -8   0   8        3.41      255.36    126.34 o 
  -7   0   8    11225.87    11629.32    198.78 o 
  -6   0   8     9441.33    10014.48    170.56 o 
  -5   0   8     9785.73     9833.83    163.08 o 
  -4   0   8       52.93       55.30     14.81 o 
  -3   0   8     1897.11     1844.06     89.69 o 
  -2   0   8    12284.24    12616.20    146.77 o 
  -1   0   8    21570.67    22436.06    165.95 o 
   0   0   8      537.52      775.27    106.45 o 
   1   0   8    22944.42    22644.43    193.15 o 
   2   0   8    14197.99    15068.91    173.98 o 
   3   0   8    29371.63    29446.55    269.96 o 
   4   0   8     5059.16     5057.86    189.39 o 
   5   0   8      982.28      916.85    163.38 o 
   6   0   8      429.86        5.35    183.81 o 
   7   0   8     1063.27      939.60    205.51 o 
   8   0   8      322.12      294.37     94.17 o 
   9   0   8      145.13      378.95    196.54 o 
  10   0   8       21.90       22.16      7.07 o 
 -11   1   8       18.36      115.84    115.84 o 
 -10   1   8      276.49      185.10    116.97 o 
  -9   1   8       74.34       97.69    117.40 o 
  -8   1   8      195.22      245.23    115.21 o 
  -7   1   8      773.93      856.37    115.98 o 
  -6   1   8     1602.23     1399.57    116.76 o 
  -5   1   8    10601.02    10358.27    159.21 o 
  -4   1   8     1434.20     1377.99     94.98 o 
  -3   1   8    12101.12    12185.33    138.67 o 
  -2   1   8    11445.86    11131.35    125.02 o 
  -1   1   8     7271.10     7281.76    112.40 o 
   0   1   8     1688.62     1886.13    149.50 o 
   1   1   8       44.89      192.74     81.49 o 
   2   1   8     7299.55     7132.41    144.86 o 
   3   1   8     9774.64    10050.08    179.71 o 
   4   1   8     1408.41     1228.04    137.91 o 
   5   1   8     1054.56     1111.68    167.59 o 
   6   1   8      223.96      287.84    176.29 o 
   7   1   8     2022.50     2241.66    211.26 o 
   8   1   8      528.77      468.77    207.23 o 
   9   1   8        9.60       23.87    109.96 o 
  10   1   8       28.96      335.92    176.16 o 
 -11   2   8       26.98      121.80    134.28 o 
 -10   2   8      133.46      118.91    145.61 o 
  -9   2   8      562.89      509.20    131.39 o 
  -8   2   8      311.46      275.24    135.15 o 
  -7   2   8      132.53      264.71    125.32 o 
  -6   2   8      195.60       69.87    106.02 o 
  -5   2   8     7833.56     7772.00    158.37 o 
  -4   2   8     8709.09     8585.67    149.45 o 
  -3   2   8    17424.32    17844.08    173.62 o 
  -2   2   8      581.05      461.80     81.20 o 
  -1   2   8     2935.94     3022.89     93.31 o 
   0   2   8     1575.56     1842.63    362.14 o 
   1   2   8     1182.57     1290.33    102.53 o 
   2   2   8      593.89      537.49    108.32 o 
   3   2   8      257.30      245.60    117.22 o 
   4   2   8     1390.25     1243.84    146.67 o 
   5   2   8     4818.02     4691.28    195.97 o 
   6   2   8      505.50      545.53    184.08 o 
   7   2   8        1.27      345.54    199.30 o 
   8   2   8       95.38      561.04    208.96 o 
   9   2   8      111.48       44.50    210.38 o 
  10   2   8       16.58      298.90    179.69 o 
 -11   3   8        0.39      131.15    131.15 o 
 -10   3   8      335.53      379.48    103.07 o 
  -9   3   8      480.24      502.38    150.35 o 
  -8   3   8     2309.57     2249.95    155.61 o 
  -7   3   8     2133.97     1902.39    142.25 o 
  -6   3   8     1067.36      958.09    122.69 o 
  -5   3   8       56.58       20.92     96.59 o 
  -4   3   8      136.26      205.36     58.92 o 
  -3   3   8     3482.92     3602.88    119.53 o 
  -2   3   8       92.31      103.85     84.65 o 
  -1   3   8     2368.54     2270.64     98.37 o 
   0   3   8    27309.06    28783.17   2974.10 o 
   1   3   8    15388.18    15163.60    197.20 o 
   2   3   8     7170.21     7206.94    166.86 o 
   3   3   8     1527.52     1205.48    139.65 o 
   4   3   8      590.44      573.58    156.24 o 
   5   3   8      682.81      383.81    176.60 o 
   6   3   8      618.35      587.95    175.49 o 
   7   3   8        2.72      414.51    202.51 o 
   8   3   8       90.99      120.38    209.49 o 
   9   3   8      418.43      386.06    123.88 o 
  10   3   8      353.36      319.39     98.69 o 
 -11   4   8      145.13      124.43    124.76 o 
 -10   4   8       68.25      292.96    143.70 o 
  -9   4   8       32.70        0.00    140.94 o 
  -8   4   8      410.43      541.02    140.10 o 
  -7   4   8       54.56      192.84    124.78 o 
  -6   4   8      138.93       79.33    118.13 o 
  -5   4   8      305.95      232.44    109.59 o 
  -4   4   8     4742.15     5104.96    141.70 o 
  -3   4   8     7509.36     7079.34    146.03 o 
  -2   4   8     3939.92     3881.93    119.07 o 
  -1   4   8       97.00      120.71     34.89 o 
   0   4   8      605.92      586.44     75.48 o 
   1   4   8       11.89       10.90    117.70 o 
   2   4   8      215.63      399.75    119.55 o 
   3   4   8       11.59       48.67     77.98 o 
   4   4   8      349.79      423.35     98.35 o 
   5   4   8     2385.65     2357.15    189.05 o 
   6   4   8      832.95      875.86    202.27 o 
   7   4   8      133.98      205.70    205.21 o 
   8   4   8       69.73       33.86    222.10 o 
   9   4   8       20.28      401.15    197.57 o 
 -11   5   8       18.41      214.98    103.53 o 
 -10   5   8       20.79      130.46    128.94 o 
  -9   5   8      121.74      241.66    134.76 o 
  -8   5   8      130.14       49.01    136.32 o 
  -7   5   8      438.18      267.14    137.67 o 
  -6   5   8      116.43      375.48    124.77 o 
  -5   5   8     1904.09     1770.73    129.32 o 
  -4   5   8      246.23       36.29    101.15 o 
  -3   5   8     1994.25     1853.29    114.67 o 
  -2   5   8     3145.98     2988.05    116.76 o 
  -1   5   8     4777.95     5066.91    131.17 o 
   0   5   8      815.58      977.41     81.13 o 
   1   5   8      242.18      255.01    126.66 o 
   2   5   8      203.84      290.15    126.71 o 
   3   5   8     2587.66     2606.74    166.99 o 
   4   5   8      227.62      342.13    164.07 o 
   5   5   8      837.05      776.71    190.43 o 
   6   5   8      345.03      173.24    196.89 o 
   7   5   8      258.76      222.39    213.20 o 
   8   5   8       37.64      134.64    134.64 o 
   9   5   8        5.17       68.22    201.00 o 
 -10   6   8       14.43       13.49    117.13 o 
  -9   6   8        0.01       45.33    127.43 o 
  -8   6   8       39.47      134.88    134.88 o 
  -7   6   8       87.97      281.69    131.59 o 
  -6   6   8      436.01      630.30    128.35 o 
  -5   6   8      855.86     1000.65    131.21 o 
  -4   6   8      187.01      173.09    118.46 o 
  -3   6   8      813.55     1079.37    109.98 o 
  -2   6   8      652.23      517.53    112.27 o 
  -1   6   8       17.53      235.34    102.21 o 
   0   6   8      139.12      189.78     81.87 o 
   1   6   8      232.52      311.55    132.87 o 
   2   6   8      119.21      134.87     39.90 o 
   3   6   8     1152.46     1030.55    162.69 o 
   4   6   8       72.25      170.72    168.03 o 
   5   6   8      643.42      493.08    183.79 o 
   6   6   8       18.16      446.47    191.49 o 
   7   6   8       64.96      298.80    206.07 o 
   8   6   8        1.21        1.31      0.39 o 
   9   6   8        0.20      196.17    187.99 o 
 -10   7   8        5.54       83.41    105.98 o 
  -9   7   8       22.26       86.14    122.66 o 
  -8   7   8       51.60        3.79    135.06 o 
  -7   7   8       22.58      127.86    127.86 o 
  -6   7   8      912.83     1158.00    136.29 o 
  -5   7   8      374.29      570.23    131.22 o 
  -4   7   8      479.89      444.25    126.31 o 
  -3   7   8     1401.56     1138.48    127.25 o 
  -2   7   8     1993.14     2091.98    129.80 o 
  -1   7   8        5.39      102.74    102.74 o 
   0   7   8      911.78     1042.09     92.40 o 
   1   7   8      175.97      105.72    136.23 o 
   2   7   8       24.23        4.29    149.47 o 
   3   7   8       52.70      373.44    157.94 o 
   4   7   8       12.97      116.14    116.14 o 
   5   7   8       33.23      149.87    179.05 o 
   6   7   8       51.80      463.43    191.38 o 
   7   7   8       95.50      138.58    138.58 o 
   8   7   8       19.33      371.90    191.65 o 
  -9   8   8       36.75       45.16    111.40 o 
  -8   8   8      119.46       59.15    125.24 o 
  -7   8   8      291.96      423.23    136.86 o 
  -6   8   8       29.99      306.27    122.51 o 
  -5   8   8        6.16      274.11    124.20 o 
  -4   8   8        7.70        7.73      2.32 o 
  -3   8   8      601.08      676.75    129.66 o 
  -2   8   8      830.72      981.41    130.39 o 
  -1   8   8      281.29      276.95    119.60 o 
   0   8   8        3.47      119.20     93.15 o 
   1   8   8     1170.01     1362.68    150.73 o 
   2   8   8      458.49      652.51    147.75 o 
   3   8   8      278.47       32.23    117.03 o 
   4   8   8       97.52      104.47    122.86 o 
   5   8   8      315.72        5.57    181.63 o 
   6   8   8      100.83       83.04    186.50 o 
   7   8   8       17.98       27.75    183.70 o 
   8   8   8        0.01       43.30    125.28 o 
  -8   9   8      134.71       49.12    115.94 o 
  -7   9   8       40.21       93.43    124.71 o 
  -6   9   8        3.54      123.29    123.29 o 
  -5   9   8       84.89      134.95    129.14 o 
  -4   9   8       31.65      262.81    129.76 o 
  -3   9   8       98.38      124.24    124.24 o 
  -2   9   8        0.95      186.80    125.02 o 
  -1   9   8       17.59      234.50    125.39 o 
   0   9   8      443.40      448.43     97.30 o 
   1   9   8      880.47      763.09    150.26 o 
   2   9   8      273.80       38.15    117.20 o 
   3   9   8       21.65       32.37    155.11 o 
   4   9   8        6.91       43.47    162.99 o 
   5   9   8       55.90      112.08    125.27 o 
   6   9   8       67.61      437.85    165.14 o 
   7   9   8        8.64      325.13    157.75 o 
  -8  10   8       20.61       23.41      7.13 o 
  -7  10   8      133.04       21.67    108.65 o 
  -6  10   8       98.71      127.99    123.43 o 
  -5  10   8      343.15      220.04    132.64 o 
  -4  10   8      183.41      164.25    129.47 o 
  -3  10   8      210.86      219.69    136.54 o 
  -2  10   8      109.85       57.18    120.60 o 
  -1  10   8       77.58      121.09    121.09 o 
   0  10   8        5.36      140.24     94.55 o 
   1  10   8       38.14       10.11    118.32 o 
   2  10   8       59.44      120.14    144.42 o 
   3  10   8       40.76       54.90    116.47 o 
   4  10   8       21.87       31.08    118.31 o 
   5  10   8       53.19      119.98    119.98 o 
   6  10   8      155.45      238.43    151.13 o 
  -7  11   8       17.39       52.36     89.85 o 
  -6  11   8      154.92      102.08    102.08 o 
  -5  11   8      154.80       96.88    119.71 o 
  -4  11   8      133.07      243.49    126.57 o 
  -3  11   8       25.97       11.36    129.51 o 
  -2  11   8       17.57      180.43    122.37 o 
  -1  11   8       20.74       96.13    119.19 o 
   0  11   8        0.14       87.51     87.51 o 
   1  11   8       11.36      125.80    135.62 o 
   2  11   8       36.20      170.85    134.29 o 
   3  11   8      172.46      271.87    135.93 o 
   4  11   8      169.68      275.55    139.16 o 
   5  11   8        0.86       97.56    132.67 o 
  -5  12   8      216.79      241.96    106.56 o 
  -4  12   8       39.62      228.92    112.29 o 
  -3  12   8      230.68       47.10    112.30 o 
  -2  12   8       47.50      175.17    120.03 o 
  -1  12   8       33.72       70.21    119.19 o 
   0  12   8       18.90      175.68     88.71 o 
   1  12   8       48.86      104.06    104.06 o 
   2  12   8       51.82       98.15    117.07 o 
   3  12   8      292.49      256.86     76.77 o 
   4  12   8      140.36      196.38    115.71 o 
  -3  13   8      210.75      282.25    101.13 o 
  -2  13   8      153.40      293.03    107.13 o 
  -1  13   8       31.47       79.99    103.58 o 
   0  13   8      415.77      233.64     83.55 o 
   1  13   8        7.10      148.15    106.82 o 
 -11   1   9        0.58       83.43    104.36 o 
 -10   1   9      117.79      240.92    115.83 o 
  -9   1   9       40.54       26.04    122.97 o 
  -8   1   9     1196.73     1021.50    132.47 o 
  -7   1   9     1177.55     1172.99    132.29 o 
  -6   1   9     3239.99     3368.17    136.59 o 
  -5   1   9     1234.39     1145.66    111.26 o 
  -4   1   9     9248.27     8914.36    151.84 o 
  -3   1   9    17231.70    17618.15    170.00 o 
  -2   1   9      116.84      137.34     78.75 o 
  -1   1   9     1238.54     1109.77     86.93 o 
   0   1   9     1187.38     1095.21     65.32 o 
   1   1   9     3603.98     3686.74    126.58 o 
   2   1   9      533.53      411.84    112.61 o 
   3   1   9     6418.45     6422.48    175.99 o 
   4   1   9       13.98       81.73     81.73 o 
   5   1   9     1717.08     1710.86    183.06 o 
   6   1   9      189.76      168.91    182.79 o 
   7   1   9       95.35      103.62    112.25 o 
   8   1   9      471.94      924.68    207.18 o 
   9   1   9      134.73      171.56    197.47 o 
  10   1   9       10.28       98.43     99.24 o 
 -11   2   9      121.13       64.12    133.72 o 
 -10   2   9       26.54       76.52    129.49 o 
  -9   2   9      639.15      747.76    142.78 o 
  -8   2   9     2801.68     2745.35    152.06 o 
  -7   2   9      112.46       91.28     29.00 o 
  -6   2   9       56.87       59.95     19.35 o 
  -5   2   9     5180.20     5289.45    154.86 o 
  -4   2   9     4765.46     4628.67    131.84 o 
  -3   2   9    12724.74    13078.08    163.72 o 
  -2   2   9     1091.48      976.70     89.33 o 
  -1   2   9     4646.73     4681.07    113.58 o 
   0   2   9     1936.81     1727.76    203.83 o 
   1   2   9      761.28      517.77    105.59 o 
   2   2   9     8300.05     8774.08    173.67 o 
   3   2   9     3609.78     3798.86    161.96 o 
   4   2   9     3769.99     4127.96    184.25 o 
   5   2   9     2516.61     2801.36    193.47 o 
   6   2   9      327.90      671.57    191.47 o 
   7   2   9      114.59       90.20    210.14 o 
   8   2   9      140.35       98.49    214.42 o 
   9   2   9       10.95       11.59      3.22 o 
  10   2   9        0.99      102.38    174.38 o 
 -11   3   9        4.03      152.80    131.71 o 
 -10   3   9      241.88      245.50     78.53 o 
  -9   3   9      448.47      238.52    145.55 o 
  -8   3   9      390.87      446.98    140.78 o 
  -7   3   9       55.12      346.06    128.77 o 
  -6   3   9     1791.04     2042.43    137.64 o 
  -5   3   9      948.45      999.62    120.81 o 
  -4   3   9      957.91     1044.91    111.06 o 
  -3   3   9       44.44      268.08    103.47 o 
  -2   3   9     2569.67     2542.36    108.10 o 
  -1   3   9     4453.78     4442.81    120.66 o 
   0   3   9    21277.68    24128.17   2718.81 o 
   1   3   9      263.15      161.90    114.58 o 
   2   3   9       31.78       44.43     68.34 o 
   3   3   9     2384.20     2472.91    159.27 o 
   4   3   9      393.12      490.11    158.22 o 
   5   3   9      338.57      514.57    179.02 o 
   6   3   9        3.30      104.94    197.14 o 
   7   3   9      143.40      119.07    119.07 o 
   8   3   9      537.86      589.71    220.41 o 
   9   3   9      617.02      431.14    205.61 o 
 -11   4   9       77.27      127.48    127.48 o 
 -10   4   9      558.60      524.44    141.85 o 
  -9   4   9      241.73      295.39    140.30 o 
  -8   4   9        8.14      107.77    133.41 o 
  -7   4   9      203.52      211.88    131.94 o 
  -6   4   9      359.81      121.22    121.22 o 
  -5   4   9      513.02      661.29    120.57 o 
  -4   4   9     1815.11     1781.32    126.49 o 
  -3   4   9      314.74      460.50    104.57 o 
  -2   4   9    13577.54    13704.17    172.55 o 
  -1   4   9     9226.93     8932.75    156.06 o 
   0   4   9     2488.75     2595.14     92.93 o 
   1   4   9        3.33        6.97     71.26 o 
   2   4   9     1162.84     1176.78    137.57 o 
   3   4   9     1131.43      857.49    156.89 o 
   4   4   9     1405.61     1404.03    172.15 o 
   5   4   9      203.12      106.49    106.49 o 
   6   4   9       27.55      120.60    120.60 o 
   7   4   9      553.17      771.53    213.53 o 
   8   4   9       78.59       81.68    124.63 o 
   9   4   9       11.61      118.75    118.75 o 
 -11   5   9        2.79      241.08    110.80 o 
 -10   5   9       29.82      101.97    132.68 o 
  -9   5   9       40.59      201.00    139.97 o 
  -8   5   9        4.40       33.05    138.70 o 
  -7   5   9      610.52      786.81    135.80 o 
  -6   5   9     3419.82     3709.87    156.25 o 
  -5   5   9     1263.54     1139.79    130.35 o 
  -4   5   9       84.24      351.36    120.30 o 
  -3   5   9      562.07      584.67    109.86 o 
  -2   5   9     3194.25     3082.62    129.48 o 
  -1   5   9      245.83      169.10    106.80 o 
   0   5   9     1670.80     1826.10     91.54 o 
   1   5   9      781.23     1024.49    142.38 o 
   2   5   9     3325.01     3187.03    169.45 o 
   3   5   9     3982.41     3929.72    190.67 o 
   4   5   9     1803.26     1677.87    187.83 o 
   5   5   9      590.53      942.08    189.56 o 
   6   5   9      889.00      858.01    206.23 o 
   7   5   9        9.56      105.42    207.60 o 
   8   5   9        3.52      128.89    128.89 o 
   9   5   9       15.17       47.84    197.78 o 
 -10   6   9       36.42      123.02    123.02 o 
  -9   6   9       17.06       66.59    133.18 o 
  -8   6   9      787.03      556.47    145.17 o 
  -7   6   9     1684.32     1622.16    150.76 o 
  -6   6   9     1232.34     1155.07    144.85 o 
  -5   6   9      516.53      495.79    125.78 o 
  -4   6   9       27.73      124.10    118.35 o 
  -3   6   9      814.09      868.48    127.31 o 
  -2   6   9     2359.83     2502.26    134.65 o 
  -1   6   9     1190.97     1207.57    120.53 o 
   0   6   9      525.10      589.08    186.50 o 
   1   6   9     8179.15     8028.83    192.80 o 
   2   6   9     5473.57     5667.19    188.21 o 
   3   6   9     2735.86     2727.32    172.67 o 
   4   6   9      191.76       80.73    176.04 o 
   5   6   9       22.10      116.89    184.98 o 
   6   6   9      309.80        0.00    134.34 o 
   7   6   9      450.93      469.86    208.12 o 
   8   6   9       31.10      228.02    202.69 o 
 -10   7   9      100.99      110.04    107.82 o 
  -9   7   9       17.81      185.70    126.17 o 
  -8   7   9        4.49       33.93    131.55 o 
  -7   7   9       32.25      197.06    138.88 o 
  -6   7   9      468.85      760.58    137.65 o 
  -5   7   9        8.23       78.12    129.66 o 
  -4   7   9      542.17      545.83    124.82 o 
  -3   7   9     3545.63     3816.26    145.17 o 
  -2   7   9     1837.75     1646.83    135.27 o 
  -1   7   9      391.10      448.46    121.29 o 
   0   7   9      153.35       15.34     79.37 o 
   1   7   9        0.27      244.99    143.26 o 
   2   7   9      719.53      617.06    160.50 o 
   3   7   9      351.76      480.44    158.61 o 
   4   7   9      157.58       29.57    116.83 o 
   5   7   9       43.51       33.93    183.19 o 
   6   7   9      680.91      648.84    203.79 o 
   7   7   9      168.05      107.29    198.83 o 
   8   7   9        5.81      125.28    125.28 o 
  -9   8   9        0.14      199.47    110.28 o 
  -8   8   9       70.79      146.46    123.51 o 
  -7   8   9       14.52       42.79    132.56 o 
  -6   8   9       64.29       12.01    133.50 o 
  -5   8   9       37.34       70.90    123.09 o 
  -4   8   9      106.18      124.52    124.52 o 
  -3   8   9      179.21      142.98    130.93 o 
  -2   8   9      146.16        7.92    131.94 o 
  -1   8   9     1041.26      864.63    132.37 o 
   0   8   9      651.54      481.59     99.01 o 
   1   8   9       88.81      367.80    150.62 o 
   2   8   9       97.66      117.21    117.21 o 
   3   8   9       30.93        9.60    159.17 o 
   4   8   9      846.74     1026.43    178.62 o 
   5   8   9      105.05      471.64    179.20 o 
   6   8   9        3.44       27.74    186.72 o 
   7   8   9        1.59      127.98    127.98 o 
  -8   9   9        1.14      104.01    106.75 o 
  -7   9   9       36.77      200.86    123.41 o 
  -6   9   9       86.66      177.34    129.53 o 
  -5   9   9      257.25      351.47    138.01 o 
  -4   9   9       18.47      233.98    132.43 o 
  -3   9   9     1029.14      963.16    141.80 o 
  -2   9   9      275.12      295.09     94.44 o 
  -1   9   9      955.68      961.16    136.49 o 
   0   9   9       83.51       85.48     85.48 o 
   1   9   9      772.54      609.43    153.51 o 
   2   9   9      103.33      106.98    116.75 o 
   3   9   9       64.22      269.06    160.75 o 
   4   9   9      237.90       44.24    169.04 o 
   5   9   9      467.97      511.81    169.94 o 
   6   9   9       22.13       27.77      8.18 o 
   7   9   9       60.30      117.07    117.07 o 
  -7  10   9       83.55       19.71    113.19 o 
  -6  10   9      122.95      176.56    122.69 o 
  -5  10   9      377.40      571.86    130.90 o 
  -4  10   9      809.11      766.13    141.14 o 
  -3  10   9      314.77      212.16    134.97 o 
  -2  10   9        3.78      118.47    124.18 o 
  -1  10   9      478.08      631.23    138.14 o 
   0  10   9        4.50      116.49    116.49 o 
   1  10   9      789.63      748.41    151.96 o 
   2  10   9      249.31      445.18    147.35 o 
   3  10   9        1.97       97.38    149.63 o 
   4  10   9      173.89      391.67    151.52 o 
   5  10   9      377.09      268.74    152.72 o 
   6  10   9      158.98      103.22    144.57 o 
  -6  11   9       99.88      105.96    105.96 o 
  -5  11   9      430.82      411.28    124.90 o 
  -4  11   9      208.06      135.56    124.67 o 
  -3  11   9      309.34      294.59     94.12 o 
  -2  11   9       26.07       38.03    128.16 o 
  -1  11   9      445.94      384.96    129.46 o 
   0  11   9       66.66      128.74    235.76 o 
   1  11   9       77.92      146.30    135.47 o 
   2  11   9      238.10      233.08    133.33 o 
   3  11   9      283.50      264.29     79.29 o 
   4  11   9       37.22       63.51    102.94 o 
   5  11   9       83.92      101.14    101.14 o 
  -5  12   9       30.67       37.15     10.01 o 
  -4  12   9       47.05        3.10    101.24 o 
  -3  12   9        0.65      110.31    110.31 o 
  -2  12   9       38.48       38.29    122.41 o 
  -1  12   9       32.96        3.15    110.04 o 
   0  12   9      121.83      136.49     86.80 o 
   1  12   9        2.02      262.29    121.45 o 
   2  12   9      178.57      137.17    116.73 o 
   3  12   9      113.94       80.49    116.98 o 
  -2  13   9       35.63       56.69    104.40 o 
  -1  13   9       12.38       78.04    102.67 o 
   0  13   9       43.65       97.40     80.24 o 
 -11   0  10      188.66      133.62    105.18 o 
 -10   0  10      490.69      605.90    120.43 o 
  -9   0  10      455.58      418.48    110.98 o 
  -8   0  10      425.19      448.76    141.40 o 
  -7   0  10      716.13      785.99    139.68 o 
  -6   0  10      169.73        2.61     81.29 o 
  -5   0  10     1091.49     1113.16    119.03 o 
  -4   0  10     1144.22     1240.96    108.86 o 
  -3   0  10    10803.96    10702.67    168.14 o 
  -2   0  10     1183.91     1302.34    103.31 o 
  -1   0  10      446.99      498.50     92.84 o 
   0   0  10      153.85      583.26    284.74 o 
   1   0  10    12879.33    12851.46    195.57 o 
   2   0  10    18085.50    18970.35    233.92 o 
   3   0  10      557.63      730.49    141.57 o 
   4   0  10     1322.71     1542.38    185.02 o 
   5   0  10       95.67       68.69    107.13 o 
   6   0  10     3333.57     2855.24    225.30 o 
   7   0  10      281.31        6.43    211.85 o 
   8   0  10       16.09      123.35    123.35 o 
   9   0  10      192.65      115.69    115.69 o 
 -11   1  10        6.79       50.51    103.38 o 
 -10   1  10       44.59       16.66    108.65 o 
  -9   1  10        4.35        4.18    132.81 o 
  -8   1  10      433.48      443.99    135.49 o 
  -7   1  10     3270.92     3157.71    157.94 o 
  -6   1  10      624.37      696.09    126.42 o 
  -5   1  10     1101.62     1051.87    120.37 o 
  -4   1  10     2306.36     2313.97    110.43 o 
  -3   1  10     1380.03     1470.87    106.40 o 
  -2   1  10       33.78       94.01     86.71 o 
  -1   1  10     2436.85     2403.99    104.16 o 
   0   1  10     4065.78     4951.43    573.71 o 
   1   1  10      317.01      230.13    109.46 o 
   2   1  10     2408.19     2805.94    144.46 o 
   3   1  10     1949.42     1924.79    159.79 o 
   4   1  10      279.62      261.25    158.24 o 
   5   1  10     3916.00     4155.06    221.96 o 
   6   1  10     1131.99     1041.71    209.50 o 
   7   1  10       10.41       53.84    117.65 o 
   8   1  10        0.92       54.08    118.25 o 
   9   1  10       37.18      111.25    111.25 o 
 -11   2  10      443.57      414.17    120.66 o 
 -10   2  10       35.51       24.04    138.87 o 
  -9   2  10       13.73      132.72    132.72 o 
  -8   2  10      855.84     1109.57    151.77 o 
  -7   2  10        9.60       87.14    139.76 o 
  -6   2  10       98.77       90.51     27.67 o 
  -5   2  10      329.41      277.53    124.31 o 
  -4   2  10       37.42      203.43    105.41 o 
  -3   2  10     8289.60     8314.82    154.84 o 
  -2   2  10    16765.37    16639.40    180.52 o 
  -1   2  10     4731.76     4887.35    126.88 o 
   0   2  10      111.70       24.92    142.21 o 
   1   2  10     2286.53     2267.59    132.58 o 
   2   2  10      278.13      197.88    130.17 o 
   3   2  10     2014.59     2131.88    158.75 o 
   4   2  10      973.56     1109.03    171.16 o 
   5   2  10      659.32      348.24    195.90 o 
   6   2  10      106.75       12.54    199.14 o 
   7   2  10     1588.75     1408.15    214.75 o 
   8   2  10       44.85      125.06    125.06 o 
   9   2  10        3.23       75.83    114.58 o 
 -11   3  10        1.30       71.27    119.00 o 
 -10   3  10       64.40       64.71    133.48 o 
  -9   3  10      235.53       46.40    143.00 o 
  -8   3  10       54.89      131.31    131.31 o 
  -7   3  10     1148.79     1231.87    144.02 o 
  -6   3  10     2473.70     2728.14    151.52 o 
  -5   3  10      807.66      757.08    137.05 o 
  -4   3  10      129.33      156.27     40.13 o 
  -3   3  10     1859.19     1719.34    120.85 o 
  -2   3  10      111.05       12.83    101.56 o 
  -1   3  10     3787.33     3850.22    126.70 o 
   0   3  10     2375.14     2212.74     97.34 o 
   1   3  10        7.92      199.04    122.14 o 
   2   3  10     1708.53     1614.84    148.63 o 
   3   3  10     1021.60      802.13    156.36 o 
   4   3  10      779.90      780.81    172.01 o 
   5   3  10      310.96      211.91    189.93 o 
   6   3  10       83.53       14.09    113.25 o 
   7   3  10      162.74      127.57    216.41 o 
   8   3  10      266.65      380.48    217.82 o 
   9   3  10        5.04      118.25    118.25 o 
 -11   4  10       22.99      176.46    119.01 o 
 -10   4  10       94.24       15.40    135.00 o 
  -9   4  10      283.98      249.27    139.56 o 
  -8   4  10      126.73      368.20    139.49 o 
  -7   4  10        2.57      159.85    132.10 o 
  -6   4  10     2341.80     2417.15    149.13 o 
  -5   4  10     6555.73     6735.20    175.34 o 
  -4   4  10     4842.49     4702.35    155.44 o 
  -3   4  10     1129.29      967.33    116.74 o 
  -2   4  10      373.69      467.74    110.34 o 
  -1   4  10     1690.14     1622.47    121.83 o 
   0   4  10     1758.54     1865.40     92.15 o 
   1   4  10      626.06      676.32    138.15 o 
   2   4  10      545.33      278.54    150.45 o 
   3   4  10     3362.87     3167.31    185.82 o 
   4   4  10     3216.29     2876.40    197.92 o 
   5   4  10     1924.06     1742.37    204.48 o 
   6   4  10       30.68      110.76    206.40 o 
   7   4  10      138.79      364.99    213.63 o 
   8   4  10        1.73      352.59    209.62 o 
   9   4  10        1.12       98.68    112.18 o 
 -10   5  10       61.07      110.16    127.80 o 
  -9   5  10      348.09      330.55    141.54 o 
  -8   5  10     1000.96      936.84    149.52 o 
  -7   5  10      809.27      769.38    143.76 o 
  -6   5  10     2136.65     2177.16    148.11 o 
  -5   5  10      606.84      866.49    133.62 o 
  -4   5  10      462.47      585.26    127.28 o 
  -3   5  10       26.03      104.11    116.08 o 
  -2   5  10      668.74      479.29    114.31 o 
  -1   5  10     1961.44     1834.35    127.85 o 
   0   5  10     4562.81     4445.22    415.12 o 
   1   5  10     4072.80     4395.29    180.32 o 
   2   5  10     2706.60     2620.73    171.53 o 
   3   5  10     2350.49     2353.31    183.88 o 
   4   5  10      898.24      455.68    181.66 o 
   5   5  10      148.02      259.86    193.90 o 
   6   5  10      208.24      127.38    127.38 o 
   7   5  10        0.22       32.05    127.76 o 
   8   5  10       18.04      281.71    206.73 o 
   9   5  10       24.82       27.85    113.90 o 
 -10   6  10       43.29      117.70    117.70 o 
  -9   6  10       80.24       45.80    132.64 o 
  -8   6  10       23.27      133.15    133.15 o 
  -7   6  10       35.45      133.83    133.83 o 
  -6   6  10       74.07       86.35    133.56 o 
  -5   6  10      298.33      131.92    129.67 o 
  -4   6  10        4.97      220.47    123.12 o 
  -3   6  10       27.84      119.84    126.78 o 
  -2   6  10      914.47     1032.71    128.51 o 
  -1   6  10      347.95      262.97    125.46 o 
   0   6  10        1.77       71.72     71.72 o 
   1   6  10      434.49      459.99    150.99 o 
   2   6  10      235.41      398.21    155.55 o 
   3   6  10      364.20      407.99    172.73 o 
   4   6  10      534.56      415.96    115.70 o 
   5   6  10      245.20      286.42    187.66 o 
   6   6  10       24.01      412.58    204.43 o 
   7   6  10       64.96      132.32    132.32 o 
   8   6  10       26.14       87.36    122.30 o 
 -10   7  10      151.58      308.76    110.88 o 
  -9   7  10      470.87      348.30    130.22 o 
  -8   7  10      501.46      290.50    142.35 o 
  -7   7  10      490.85      522.72    143.91 o 
  -6   7  10       27.05      111.39    139.48 o 
  -5   7  10      731.09      757.34    136.16 o 
  -4   7  10      735.19      629.55    138.75 o 
  -3   7  10      113.04      272.35    129.82 o 
  -2   7  10     1729.00     1802.47    137.93 o 
  -1   7  10     2908.08     2924.88    145.53 o 
   0   7  10     3825.14     3966.51    117.85 o 
   1   7  10     1303.19     1390.42    160.84 o 
   2   7  10      283.37      510.46    156.10 o 
   3   7  10      513.41      743.28    169.02 o 
   4   7  10      172.38        7.25    122.31 o 
   5   7  10      426.73      318.27    194.96 o 
   6   7  10       22.73      273.39    195.90 o 
   7   7  10      492.83      404.66    202.72 o 
   8   7  10       68.11      276.60    181.78 o 
  -9   8  10      112.29      266.71    111.87 o 
  -8   8  10      177.64       70.70    130.93 o 
  -7   8  10        0.30       55.67    137.08 o 
  -6   8  10      929.56      812.72    146.44 o 
  -5   8  10      892.25      618.21    146.38 o 
  -4   8  10     1597.96     1315.37    147.74 o 
  -3   8  10     2515.18     2185.64    150.30 o 
  -2   8  10     1329.36     1267.40    143.81 o 
  -1   8  10     1219.11     1267.39    143.63 o 
   0   8  10     1492.58     1559.01    318.07 o 
   1   8  10      577.52      353.88    159.93 o 
   2   8  10      913.87     1025.46    165.57 o 
   3   8  10      740.28      736.81    173.37 o 
   4   8  10      694.06      857.80    180.69 o 
   5   8  10      232.58      113.96    125.44 o 
   6   8  10      221.57       99.03    186.71 o 
   7   8  10       86.73       89.82    185.47 o 
  -8   9  10        3.67       16.85    112.51 o 
  -7   9  10        8.11      244.85    124.58 o 
  -6   9  10        5.02      124.45    124.45 o 
  -5   9  10        4.87      173.67    134.64 o 
  -4   9  10      236.41      280.40    140.89 o 
  -3   9  10      143.95      412.50    130.69 o 
  -2   9  10       82.31      124.19    124.19 o 
  -1   9  10      797.34      509.67    144.06 o 
   0   9  10      681.82      527.06    102.20 o 
   1   9  10        7.88      241.10    149.81 o 
   2   9  10       57.70       58.54     14.80 o 
   3   9  10      265.41      167.09    165.84 o 
   4   9  10      236.59      295.62    165.91 o 
   5   9  10        4.23      324.84    165.77 o 
   6   9  10       11.43       34.24    168.51 o 
  -7  10  10        0.18       53.27    116.26 o 
  -6  10  10        3.68      214.70    124.29 o 
  -5  10  10       94.73       65.36    131.49 o 
  -4  10  10      362.63      623.80    135.00 o 
  -3  10  10      956.84     1088.30    146.66 o 
  -2  10  10      758.86      975.13    136.73 o 
  -1  10  10      377.11       78.67    136.93 o 
   0  10  10       67.56      204.80     99.10 o 
   1  10  10       29.04        6.65    111.62 o 
   2  10  10       86.25      138.60    147.50 o 
   3  10  10        0.13      242.63    150.08 o 
   4  10  10       72.39       57.80    148.04 o 
   5  10  10       57.85      114.10    114.10 o 
  -6  11  10      263.91      331.00    113.09 o 
  -5  11  10      118.63      112.11    112.11 o 
  -4  11  10        0.14       95.64    123.07 o 
  -3  11  10        3.97       44.41    120.57 o 
  -2  11  10        0.71       37.98    128.34 o 
  -1  11  10       30.02      135.57    127.88 o 
   0  11  10      131.32      180.97     99.92 o 
   1  11  10      130.67       80.87    138.43 o 
   2  11  10       79.22      367.18    133.38 o 
   3  11  10      298.13      249.91    135.78 o 
   4  11  10       11.23      134.27    130.21 o 
  -4  12  10       14.75      203.75    112.38 o 
  -3  12  10       18.81       84.46    117.47 o 
  -2  12  10       37.72      196.23    115.44 o 
  -1  12  10       64.25      219.26    119.54 o 
   0  12  10       20.51       28.18     85.71 o 
   1  12  10      168.68       96.45    126.27 o 
   2  12  10        0.93       87.21     87.21 o 
   3  12  10       59.60       88.01     88.01 o 
 -11   1  11      217.65      186.32    110.55 o 
 -10   1  11      489.20      294.95    133.24 o 
  -9   1  11     1974.77     1853.78    155.31 o 
  -8   1  11       12.55      292.36    142.81 o 
  -7   1  11     1974.37     2045.80    152.95 o 
  -6   1  11      605.14      340.42    138.73 o 
  -5   1  11      274.18      561.38    121.15 o 
  -4   1  11      907.13     1032.92    117.38 o 
  -3   1  11     3551.72     3268.85    130.36 o 
  -2   1  11    10823.31    10888.30    166.76 o 
  -1   1  11    14838.19    14536.65    181.82 o 
   0   1  11     8934.83     9808.80    329.69 o 
   1   1  11     9787.95    10173.48    196.72 o 
   2   1  11      790.76      912.57    148.09 o 
   3   1  11     2461.59     2414.93    175.79 o 
   4   1  11      361.47      486.43    169.97 o 
   5   1  11       33.07       71.12    194.20 o 
   6   1  11     1293.77     1409.70    219.52 o 
   7   1  11      530.57      385.54    226.13 o 
   8   1  11       71.50       32.96    122.02 o 
   9   1  11      239.63      312.03    197.05 o 
 -11   2  11       56.82      114.18    114.18 o 
 -10   2  11      295.90      567.47    138.30 o 
  -9   2  11       19.47       74.23    155.13 o 
  -8   2  11       49.99      126.83    126.83 o 
  -7   2  11      439.30      657.75    157.23 o 
  -6   2  11     7360.57     7827.14    195.26 o 
  -5   2  11     3690.16     3939.24    161.83 o 
  -4   2  11     3924.97     4017.97    146.73 o 
  -3   2  11     1202.00     1218.86    119.20 o 
  -2   2  11     4221.75     4300.70    140.54 o 
  -1   2  11     4004.03     4135.61    131.47 o 
   0   2  11       57.90       49.90     49.90 o 
   1   2  11      515.20      394.90    134.74 o 
   2   2  11     7553.65     7678.58    198.39 o 
   3   2  11     2299.69     2074.32    181.94 o 
   4   2  11     6106.55     6480.08    228.54 o 
   5   2  11      163.63      127.01    195.51 o 
   6   2  11        8.81        9.52      2.95 o 
   7   2  11      205.43      308.40    224.50 o 
   8   2  11      137.07       19.58    212.62 o 
   9   2  11       16.75      142.03    194.26 o 
 -11   3  11       37.33       99.15    116.09 o 
 -10   3  11      283.00      558.37    136.15 o 
  -9   3  11      147.68       36.14    132.37 o 
  -8   3  11      788.64      729.80    151.90 o 
  -7   3  11      144.66      434.80    147.22 o 
  -6   3  11     1208.42     1492.42    151.56 o 
  -5   3  11     1478.19     1327.67    147.25 o 
  -4   3  11     3830.54     4122.02    152.85 o 
  -3   3  11       31.30      169.52    116.18 o 
  -2   3  11      883.49      857.13    118.72 o 
  -1   3  11     1951.16     1881.31    127.14 o 
   0   3  11        4.31      196.38     83.90 o 
   1   3  11      721.69      812.46    146.97 o 
   2   3  11      149.19      462.54    144.42 o 
   3   3  11       32.30       96.39    163.15 o 
   4   3  11     4193.67     3687.58    208.62 o 
   5   3  11       70.63       30.99    198.93 o 
   6   3  11      101.47      324.21    206.36 o 
   7   3  11      344.93      210.83    229.96 o 
   8   3  11      126.27      118.07     34.41 o 
   9   3  11        1.60      112.25    112.25 o 
 -11   4  11       77.00      147.35    117.71 o 
 -10   4  11      147.98       56.06    129.04 o 
  -9   4  11       89.33      110.60     30.34 o 
  -8   4  11      119.22      115.22     32.52 o 
  -7   4  11      125.31      332.65    146.43 o 
  -6   4  11      107.80      124.26    124.26 o 
  -5   4  11     2519.95     2514.28    158.57 o 
  -4   4  11     4020.63     4149.61    163.76 o 
  -3   4  11     3567.35     3496.69    147.88 o 
  -2   4  11     1716.58     1857.79    131.30 o 
  -1   4  11      799.06      745.71    121.10 o 
   0   4  11     3533.61     3694.33    254.89 o 
   1   4  11      998.51     1032.73    151.02 o 
   2   4  11       10.95       11.05      3.22 o 
   3   4  11       20.10       74.47     95.24 o 
   4   4  11     1185.64     1096.11    191.97 o 
   5   4  11     1102.05      815.63    207.40 o 
   6   4  11      708.65      539.02    216.76 o 
   7   4  11       18.31       13.61    221.67 o 
   8   4  11       39.72      123.42    123.42 o 
   9   4  11        7.73      105.58    105.58 o 
 -10   5  11        3.34       26.40    126.35 o 
  -9   5  11      314.56      189.75    145.38 o 
  -8   5  11     1285.26     1207.95    157.85 o 
  -7   5  11     1431.34     1645.04    155.49 o 
  -6   5  11       10.99      287.38    137.82 o 
  -5   5  11      966.32      983.87    144.20 o 
  -4   5  11     1307.72     1382.80    139.82 o 
  -3   5  11        0.66       23.20    127.89 o 
  -2   5  11       90.30       11.21    126.86 o 
  -1   5  11       67.33       75.38     22.32 o 
   0   5  11     2850.43     2918.69    378.67 o 
   1   5  11     4149.22     4418.94    192.09 o 
   2   5  11     2156.57     2312.86    174.70 o 
   3   5  11      362.43      661.64    170.35 o 
   4   5  11     1093.75     1241.04    195.19 o 
   5   5  11      934.97      474.67    208.84 o 
   6   5  11       32.77       11.68    125.56 o 
   7   5  11       60.78       47.62    126.27 o 
   8   5  11       10.76      292.56    201.11 o 
 -10   6  11       32.05      259.52    118.42 o 
  -9   6  11        5.74      166.06    134.24 o 
  -8   6  11       28.78       27.82    135.06 o 
  -7   6  11      863.50      912.34    149.41 o 
  -6   6  11      936.47      693.09    148.82 o 
  -5   6  11      317.36      482.54    133.26 o 
  -4   6  11     1654.17     1804.82    147.98 o 
  -3   6  11     1053.47     1033.87    139.65 o 
  -2   6  11      159.94      238.38    128.36 o 
  -1   6  11       84.75       35.59    107.32 o 
   0   6  11      538.00      721.46    169.12 o 
   1   6  11      245.33      246.32    163.16 o 
   2   6  11      606.71      773.65    167.62 o 
   3   6  11      281.11      401.40    173.81 o 
   4   6  11      149.05      123.04    123.04 o 
   5   6  11      309.22      255.22    197.82 o 
   6   6  11      441.16      213.99    208.64 o 
   7   6  11      116.53      131.41    131.41 o 
   8   6  11        0.80      184.75    188.11 o 
  -9   7  11        8.48       66.78    123.29 o 
  -8   7  11       34.33      246.22    137.33 o 
  -7   7  11      109.35      277.65    145.01 o 
  -6   7  11      292.99      294.02    142.29 o 
  -5   7  11       69.48      219.97    140.02 o 
  -4   7  11       23.61        3.78    121.80 o 
  -3   7  11      247.29      154.69    137.75 o 
  -2   7  11     1688.78     1869.84    148.17 o 
  -1   7  11      341.29      180.87    133.90 o 
   0   7  11      133.11      234.90    136.79 o 
   1   7  11     1376.95     1525.60    172.42 o 
   2   7  11      316.87       49.86    167.97 o 
   3   7  11       56.78       95.29    114.34 o 
   4   7  11       68.89       76.72     22.41 o 
   5   7  11        1.84       81.47    191.44 o 
   6   7  11        3.24       19.40    125.46 o 
   7   7  11        2.61      123.47    123.47 o 
  -9   8  11      261.00       43.86    110.81 o 
  -8   8  11       17.57       17.72    120.84 o 
  -7   8  11        9.36       22.49    128.81 o 
  -6   8  11       59.66       66.30     19.86 o 
  -5   8  11      280.65      295.12    139.61 o 
  -4   8  11      230.78      306.51    141.23 o 
  -3   8  11      297.19      385.54    138.90 o 
  -2   8  11      108.00       69.13    138.77 o 
  -1   8  11       47.56      233.18    131.52 o 
   0   8  11      891.14      886.56    107.25 o 
   1   8  11       73.25       89.34    117.09 o 
   2   8  11        0.35      116.83    116.83 o 
   3   8  11       85.11       67.55    118.77 o 
   4   8  11        0.39      351.32    176.73 o 
   5   8  11        6.67       70.98    179.47 o 
   6   8  11      146.38      183.29    182.19 o 
   7   8  11      241.00      141.75    171.17 o 
  -8   9  11       19.55      109.48    109.48 o 
  -7   9  11       13.32      116.39    116.39 o 
  -6   9  11       15.71      128.29    128.29 o 
  -5   9  11       31.74       75.44    124.15 o 
  -4   9  11      129.93      211.39    142.90 o 
  -3   9  11      167.34       12.58    141.62 o 
  -2   9  11       10.62      113.89    127.01 o 
  -1   9  11      129.21      355.94    135.16 o 
   0   9  11       58.29       40.78     88.15 o 
   1   9  11        9.84      334.24    153.05 o 
   2   9  11       91.73      273.85    153.36 o 
   3   9  11      309.51      206.17    165.17 o 
   4   9  11       19.42       54.23    163.84 o 
   5   9  11        6.91       88.88    170.40 o 
   6   9  11       70.45      171.22    161.57 o 
  -7  10  11       14.25       12.49      3.33 o 
  -6  10  11       39.87      268.01    125.63 o 
  -5  10  11       69.05      112.59    133.40 o 
  -4  10  11      157.71      279.54    139.38 o 
  -3  10  11      114.98       39.94    125.99 o 
  -2  10  11        6.04        7.00      1.99 o 
  -1  10  11        2.31      109.76    124.15 o 
   0  10  11       58.80       83.46    101.49 o 
   1  10  11      417.67      245.66    154.43 o 
   2  10  11       62.78      115.97    115.97 o 
   3  10  11      266.60       47.83    151.55 o 
   4  10  11      150.87      187.19    150.76 o 
   5  10  11       24.22       74.52    108.47 o 
  -6  11  11       25.82      108.74    109.01 o 
  -5  11  11       11.55      118.56    119.48 o 
  -4  11  11       34.18       86.70    113.61 o 
  -3  11  11       21.78       20.23    114.79 o 
  -2  11  11      457.32      302.51    129.95 o 
  -1  11  11      445.54      423.92    120.42 o 
   0  11  11      144.03      174.49     95.13 o 
   1  11  11      338.49      200.45    140.65 o 
   2  11  11       31.49      244.42    128.26 o 
   3  11  11        4.53      109.88    127.05 o 
   4  11  11        0.17       16.55     94.81 o 
  -4  12  11       98.49      114.55    110.63 o 
  -3  12  11       46.50      149.77    114.00 o 
  -2  12  11      150.40      348.15    112.80 o 
  -1  12  11       58.37       73.39    113.78 o 
   0  12  11       47.30      134.19    161.38 o 
   1  12  11        1.94      253.21    117.58 o 
   2  12  11        1.05        0.97    108.08 o 
 -11   0  12       48.08      244.11    105.41 o 
 -10   0  12       19.22       89.34     89.34 o 
  -9   0  12        4.69      159.48    149.03 o 
  -8   0  12      817.00      729.12    151.16 o 
  -7   0  12     2033.78     2149.00    158.57 o 
  -6   0  12      526.47      731.34    143.97 o 
  -5   0  12     2282.84     2547.38    145.68 o 
  -4   0  12    14779.71    15299.06    214.73 o 
  -3   0  12     6325.25     6274.86    167.20 o 
  -2   0  12     1859.25     2013.73    129.89 o 
  -1   0  12     1142.04     1128.41    125.28 o 
   0   0  12      262.53      312.74    247.38 o 
   1   0  12     6779.95     7046.52    186.75 o 
   2   0  12     6733.69     6991.11    211.01 o 
   3   0  12     1424.36     1513.29    184.91 o 
   4   0  12     2939.27     3166.30    216.34 o 
   5   0  12     1366.84     1768.18    217.95 o 
   6   0  12     1841.69     1984.31    229.49 o 
   7   0  12     1027.99      758.32    232.48 o 
   8   0  12        6.80      171.84    213.66 o 
   9   0  12        6.97        6.61    108.20 o 
 -11   1  12       54.98       13.79    117.62 o 
 -10   1  12       25.31       93.33    135.41 o 
  -9   1  12     1124.95      963.96    157.35 o 
  -8   1  12     2407.31     2438.26    166.60 o 
  -7   1  12      549.85      734.08    149.26 o 
  -6   1  12      829.24      712.55    149.25 o 
  -5   1  12      720.81      863.49    135.79 o 
  -4   1  12      199.02      233.41     70.30 o 
  -3   1  12     3080.23     2863.73    140.17 o 
  -2   1  12     1826.98     1940.65    126.13 o 
  -1   1  12     1442.17     1454.43    121.74 o 
   0   1  12    13910.22    15068.69    605.56 o 
   1   1  12    12811.20    13568.42    229.61 o 
   2   1  12      266.99      291.83     86.77 o 
   3   1  12     1167.91     1381.93    175.29 o 
   4   1  12      805.89     1017.02    194.43 o 
   5   1  12        6.57      220.72    201.35 o 
   6   1  12      314.69       37.23    127.65 o 
   7   1  12       22.74       95.45    128.43 o 
   8   1  12       17.83      124.71    124.71 o 
   9   1  12      202.20      110.29    110.29 o 
 -11   2  12       67.86      116.14    116.14 o 
 -10   2  12      746.94      894.96    151.46 o 
  -9   2  12      175.74      297.01    163.05 o 
  -8   2  12      146.93      131.64    131.64 o 
  -7   2  12       50.72       48.17    161.29 o 
  -6   2  12       65.46       17.29    114.30 o 
  -5   2  12     1169.57     1353.81    147.42 o 
  -4   2  12     1855.77     2081.50    146.23 o 
  -3   2  12      809.31     1093.22    126.76 o 
  -2   2  12     2301.38     2533.52    132.37 o 
  -1   2  12     7454.71     7188.50    164.33 o 
   0   2  12     2164.52     2675.85    269.77 o 
   1   2  12       22.92       63.88    146.65 o 
   2   2  12      853.54      773.40    161.87 o 
   3   2  12      253.05      249.04     78.94 o 
   4   2  12       53.68      170.44    190.47 o 
   5   2  12     1969.75     1790.52    221.61 o 
   6   2  12       15.50      470.53    214.67 o 
   7   2  12       15.70      183.47    220.60 o 
   8   2  12      493.61      418.97    125.07 o 
   9   2  12        8.01      409.12    184.35 o 
 -11   3  12       72.88      129.10    118.95 o 
 -10   3  12        1.22       16.69    140.17 o 
  -9   3  12        8.89       16.27    136.23 o 
  -8   3  12       17.99      137.81    137.81 o 
  -7   3  12     2145.56     2169.84    173.24 o 
  -6   3  12     2938.53     2907.72    182.14 o 
  -5   3  12     4416.74     4505.18    177.86 o 
  -4   3  12      633.52      551.27    144.22 o 
  -3   3  12       79.64       32.35    100.00 o 
  -2   3  12      449.70      267.39    126.78 o 
  -1   3  12      518.95      343.71    124.69 o 
   0   3  12      383.20      623.84    198.74 o 
   1   3  12       86.35      154.70    155.21 o 
   2   3  12     1185.60     1298.38    173.39 o 
   3   3  12     1518.50     1564.70    191.26 o 
   4   3  12      615.54      725.69    193.89 o 
   5   3  12      108.62       39.92    117.27 o 
   6   3  12        6.62       15.18    126.22 o 
   7   3  12      255.13      129.15    129.15 o 
   8   3  12      197.31      582.16    212.80 o 
 -10   4  12       34.94       29.42      9.18 o 
  -9   4  12       32.28       27.68      8.30 o 
  -8   4  12      367.33      291.99    156.29 o 
  -7   4  12      193.41      457.50    152.13 o 
  -6   4  12      957.62      700.15    166.48 o 
  -5   4  12      666.73      760.91    152.18 o 
  -4   4  12      262.75      543.05    142.08 o 
  -3   4  12       69.49      233.47    133.50 o 
  -2   4  12       33.68       27.09    104.23 o 
  -1   4  12       17.11       98.76     98.76 o 
   0   4  12      321.41      334.98     93.94 o 
   1   4  12      524.00      512.80    164.24 o 
   2   4  12     2966.44     2806.57    183.07 o 
   3   4  12     2190.74     1920.23    196.24 o 
   4   4  12      803.59      773.63    198.46 o 
   5   4  12      468.17      461.53    212.56 o 
   6   4  12       14.36       39.14    124.87 o 
   7   4  12       15.83      130.37    130.37 o 
   8   4  12        0.75        3.59    119.04 o 
 -10   5  12      134.07      128.21     39.94 o 
  -9   5  12        8.46      239.13    142.00 o 
  -8   5  12       88.88       93.29    133.53 o 
  -7   5  12       30.52      130.46    130.46 o 
  -6   5  12        5.49      135.19    135.19 o 
  -5   5  12     1471.28     1306.02    155.45 o 
  -4   5  12     2541.98     2487.66    158.26 o 
  -3   5  12     1293.16     1019.10    149.80 o 
  -2   5  12     4155.27     4154.64    163.46 o 
  -1   5  12     2100.96     2182.14    145.74 o 
   0   5  12     2232.88     2317.57    279.96 o 
   1   5  12       35.38      361.88    169.09 o 
   2   5  12       12.43      334.72    161.36 o 
   3   5  12      210.00       56.89    109.29 o 
   4   5  12      946.39      488.80    207.37 o 
   5   5  12      245.28      166.24    204.58 o 
   6   5  12       10.07      395.82    207.59 o 
   7   5  12      337.93      422.89    216.49 o 
   8   5  12      219.79       36.24    116.51 o 
 -10   6  12        3.21      114.14    114.14 o 
  -9   6  12       98.32       39.94    137.88 o 
  -8   6  12       14.58       63.70    134.87 o 
  -7   6  12        4.72       70.90    148.16 o 
  -6   6  12       10.41      136.66    136.66 o 
  -5   6  12     1254.16     1131.51    155.67 o 
  -4   6  12      107.09      123.49    123.49 o 
  -3   6  12      435.79      356.50    145.55 o 
  -2   6  12      614.21      907.11    139.12 o 
  -1   6  12       41.07      115.56    115.56 o 
   0   6  12      405.98      514.95    132.27 o 
   1   6  12        2.95       82.72    168.53 o 
   2   6  12       43.15       73.07     19.70 o 
   3   6  12        7.31      243.61    175.80 o 
   4   6  12      683.24      719.31    195.39 o 
   5   6  12       19.04      130.30    130.30 o 
   6   6  12        0.25      182.36    205.32 o 
   7   6  12       78.22      201.15    198.90 o 
  -9   7  12        5.93      120.09    120.09 o 
  -8   7  12        8.25       40.89    139.75 o 
  -7   7  12       14.44      118.99    134.70 o 
  -6   7  12       72.35      135.24    135.24 o 
  -5   7  12      115.99       70.10    146.37 o 
  -4   7  12      579.29      715.74    148.89 o 
  -3   7  12     1093.12     1157.72    149.22 o 
  -2   7  12     1940.59     2153.27    153.19 o 
  -1   7  12      646.30      442.66    142.26 o 
   0   7  12      476.30      454.18    194.91 o 
   1   7  12       15.14      112.45    168.67 o 
   2   7  12      145.97       30.77    170.65 o 
   3   7  12        0.82       21.56    178.43 o 
   4   7  12        7.27      220.92    183.88 o 
   5   7  12      393.80      654.81    196.92 o 
   6   7  12      548.88      467.50    200.30 o 
   7   7  12       37.10       29.02    119.76 o 
  -9   8  12        2.22       68.37    107.60 o 
  -8   8  12      517.92      450.17    128.26 o 
  -7   8  12      676.15      626.80    146.10 o 
  -6   8  12      667.99      418.22    150.03 o 
  -5   8  12      230.35      424.54    147.50 o 
  -4   8  12       20.59      131.79    131.79 o 
  -3   8  12      671.53      884.83    148.73 o 
  -2   8  12      206.17      208.31     64.72 o 
  -1   8  12      228.81      396.76    139.97 o 
   0   8  12      803.43      578.26    136.91 o 
   1   8  12     1177.50     1527.03    173.09 o 
   2   8  12     2788.09     2690.23    188.31 o 
   3   8  12      266.23      102.77    125.09 o 
   4   8  12      237.48      319.19    179.67 o 
   5   8  12      178.65      322.79    183.27 o 
   6   8  12        2.12       85.46    121.36 o 
  -8   9  12       15.15      148.63    116.21 o 
  -7   9  12      129.01      132.36    128.59 o 
  -6   9  12      242.24       68.66    137.32 o 
  -5   9  12       25.83       27.15      8.62 o 
  -4   9  12       88.34       87.69    129.78 o 
  -3   9  12      150.37      404.59    144.85 o 
  -2   9  12      263.72      353.95    143.95 o 
  -1   9  12       17.03        3.58    122.76 o 
   0   9  12       36.06       80.69    106.31 o 
   1   9  12      187.72      181.19     54.56 o 
   2   9  12       13.12      111.83    159.49 o 
   3   9  12      106.55      296.87    158.31 o 
   4   9  12      233.08      224.58     69.36 o 
   5   9  12        2.59      114.69    115.01 o 
   6   9  12       29.39      163.31    151.02 o 
  -7  10  12        1.22      106.00    106.00 o 
  -6  10  12       39.45       97.56    114.14 o 
  -5  10  12      193.93       49.42    125.18 o 
  -4  10  12       27.45      112.06    127.07 o 
  -3  10  12        5.88      127.09    127.09 o 
  -2  10  12      182.76      389.77    136.48 o 
  -1  10  12      232.03      324.07    136.97 o 
   0  10  12      834.89      667.36    107.83 o 
   1  10  12       12.43       19.50    112.39 o 
   2  10  12        3.66       42.40    145.26 o 
   3  10  12       44.46      107.65    107.65 o 
   4  10  12       66.10      322.79    146.11 o 
   5  10  12        9.02       81.55    139.87 o 
  -5  11  12       96.92      112.03    112.03 o 
  -4  11  12       99.95       36.08    113.34 o 
  -3  11  12      214.57       74.59    124.77 o 
  -2  11  12       60.56       73.26    113.27 o 
  -1  11  12      272.47      161.18    131.14 o 
   0  11  12      532.23      634.74    225.52 o 
   1  11  12       82.34      102.07    137.76 o 
   2  11  12       47.40      306.77    126.82 o 
   3  11  12       67.36       95.22     95.22 o 
  -3  12  12      195.24      214.28    114.55 o 
  -2  12  12      156.03      105.55    105.55 o 
  -1  12  12        1.69       37.35     97.37 o 
   0  12  12       10.36       68.00     68.00 o 
   1  12  12       64.64      230.29    112.72 o 
 -11   1  13       12.21       91.33     93.13 o 
 -10   1  13       14.42       86.59    139.34 o 
  -9   1  13       23.65      113.16    113.92 o 
  -8   1  13      118.12       14.15    153.47 o 
  -7   1  13       37.64      147.54    149.38 o 
  -6   1  13       62.11       75.74    147.14 o 
  -5   1  13      289.98      427.44    145.62 o 
  -4   1  13     2517.36     2318.31    154.75 o 
  -3   1  13     1392.64     1496.50    141.81 o 
  -2   1  13     2174.71     2215.89    145.15 o 
  -1   1  13       50.87       57.39    127.08 o 
   0   1  13      602.57      534.05    150.38 o 
   1   1  13        3.87      152.05    159.37 o 
   2   1  13       29.15        3.18     96.62 o 
   3   1  13      243.11      296.18    188.72 o 
   4   1  13      940.30     1049.34    217.07 o 
   5   1  13      203.89      139.75    218.06 o 
   6   1  13      651.24      863.29    237.01 o 
   7   1  13       80.80      130.58    130.58 o 
   8   1  13        2.01       61.90    120.56 o 
 -11   2  13       45.34       87.79    125.42 o 
 -10   2  13       10.27       94.48    152.15 o 
  -9   2  13        9.60      121.66    133.69 o 
  -8   2  13     1576.36     1752.02    180.70 o 
  -7   2  13     1360.05     1297.20    178.00 o 
  -6   2  13      209.98       42.14    120.41 o 
  -5   2  13       24.08        6.67    109.47 o 
  -4   2  13      146.63      273.27    139.70 o 
  -3   2  13      989.12     1085.46    143.22 o 
  -2   2  13     1518.51     1706.03    138.98 o 
  -1   2  13      350.18      301.67     89.72 o 
   0   2  13     3884.51     4294.07    342.56 o 
   1   2  13     4905.25     5223.16    211.31 o 
   2   2  13     2285.62     2552.07    196.04 o 
   3   2  13      554.94      693.65    193.84 o 
   4   2  13        0.05       75.44    204.48 o 
   5   2  13        3.61      314.41    212.98 o 
   6   2  13       59.43       55.12     14.30 o 
   7   2  13      429.33      465.57    231.51 o 
   8   2  13       12.67      119.39    119.39 o 
 -11   3  13        7.14       74.66    105.88 o 
 -10   3  13       51.52       65.50    145.86 o 
  -9   3  13        0.61        4.10    136.50 o 
  -8   3  13      550.50      539.95    172.44 o 
  -7   3  13       65.93      186.98    166.45 o 
  -6   3  13     4183.47     4550.77    197.89 o 
  -5   3  13     1050.63     1086.94    160.25 o 
  -4   3  13     1524.42     1446.96    162.22 o 
  -3   3  13     3450.29     3541.55    163.53 o 
  -2   3  13     1168.19     1070.76    149.83 o 
  -1   3  13      128.16      125.38     37.90 o 
   0   3  13      448.21      420.31    108.53 o 
   1   3  13      776.85     1079.94    175.15 o 
   2   3  13     4855.70     5211.20    218.29 o 
   3   3  13      274.74       29.37    109.73 o 
   4   3  13      729.19      818.05    202.60 o 
   5   3  13      231.99      397.15    227.36 o 
   6   3  13      804.27      429.71    237.90 o 
   7   3  13        0.72      450.48    218.99 o 
   8   3  13        0.70      377.04    203.16 o 
 -10   4  13      131.65      177.57    137.80 o 
  -9   4  13        0.92      228.25    148.98 o 
  -8   4  13       19.90       58.10    160.37 o 
  -7   4  13      856.67      646.13    165.74 o 
  -6   4  13      538.45      323.26    166.51 o 
  -5   4  13       23.70      128.21    128.21 o 
  -4   4  13      166.24      270.04    151.42 o 
  -3   4  13     3265.33     3387.48    170.17 o 
  -2   4  13     8479.29     8674.60    199.58 o 
  -1   4  13     5315.55     5220.01    180.58 o 
   0   4  13       90.32      156.63    242.93 o 
   1   4  13      188.89       86.99    177.66 o 
   2   4  13       73.95      264.16    174.77 o 
   3   4  13      235.95      336.69    191.60 o 
   4   4  13     1716.96     2045.25    216.74 o 
   5   4  13      142.66      125.93    125.93 o 
   6   4  13      623.98      460.80    223.15 o 
   7   4  13      396.19      350.41    102.62 o 
   8   4  13      376.68      341.91     98.93 o 
 -10   5  13      188.08      319.11    129.47 o 
  -9   5  13      629.19      377.08    150.99 o 
  -8   5  13      323.89      143.42    143.42 o 
  -7   5  13       24.11       95.35    139.67 o 
  -6   5  13        7.10       28.07    154.70 o 
  -5   5  13      563.41      322.14    159.64 o 
  -4   5  13      631.55      870.04    151.99 o 
  -3   5  13      371.53      257.75    153.37 o 
  -2   5  13      903.76      986.95    149.88 o 
  -1   5  13     1903.86     1971.63    161.77 o 
   0   5  13     3931.39     4274.84    631.14 o 
   1   5  13      448.55      373.36    181.75 o 
   2   5  13       77.40       33.13    173.00 o 
   3   5  13     1013.10      916.87    190.85 o 
   4   5  13       24.06       37.30    117.71 o 
   5   5  13      135.60      131.41    131.41 o 
   6   5  13      118.18      133.62    133.62 o 
   7   5  13       36.07       34.67    121.50 o 
   8   5  13      180.68      325.95    188.97 o 
 -10   6  13        1.57      109.01    109.01 o 
  -9   6  13       31.25      201.54    131.80 o 
  -8   6  13      126.49      202.20    145.12 o 
  -7   6  13      112.49      138.86    138.86 o 
  -6   6  13     1083.75     1454.74    165.26 o 
  -5   6  13     3508.75     3396.43    179.17 o 
  -4   6  13     1953.84     2202.23    166.41 o 
  -3   6  13     2668.07     2733.68    167.03 o 
  -2   6  13      134.56      189.16    146.89 o 
  -1   6  13       78.68       93.76    142.82 o 
   0   6  13      458.45      643.05    207.93 o 
   1   6  13      199.07      492.90    177.00 o 
   2   6  13      180.12       80.98    113.37 o 
   3   6  13     1470.98     1714.76    198.33 o 
   4   6  13      583.52     1016.34    198.48 o 
   5   6  13      810.68      867.45    209.50 o 
   6   6  13       26.93      218.09    199.14 o 
   7   6  13       21.27      135.74    191.35 o 
  -9   7  13      354.56      214.88    125.27 o 
  -8   7  13      196.37      277.62    141.32 o 
  -7   7  13       28.97       79.44    135.63 o 
  -6   7  13      309.94      261.43    151.79 o 
  -5   7  13      216.23      108.33    152.39 o 
  -4   7  13      272.77      285.23    153.58 o 
  -3   7  13      995.71      911.38    151.19 o 
  -2   7  13      123.35       55.78    147.35 o 
  -1   7  13      954.01     1034.24    152.77 o 
   0   7  13     1965.36     1832.65    195.66 o 
   1   7  13     1455.42     1136.38    193.97 o 
   2   7  13       55.28       78.95    112.15 o 
   3   7  13       69.31       28.65    120.35 o 
   4   7  13       33.56      118.72    122.14 o 
   5   7  13      137.71      204.12    195.26 o 
   6   7  13       22.92       97.16    191.78 o 
   7   7  13       53.15       68.63    113.76 o 
  -8   8  13       27.35       29.11      8.84 o 
  -7   8  13      181.63       45.56    141.34 o 
  -6   8  13      123.11      217.59    144.63 o 
  -5   8  13        7.05        7.85    131.14 o 
  -4   8  13       92.08       19.69    134.97 o 
  -3   8  13       33.88      104.05    131.40 o 
  -2   8  13      345.52      351.91    148.66 o 
  -1   8  13       78.03      126.17    126.17 o 
   0   8  13        5.53       73.44    112.79 o 
   1   8  13      756.13      556.66    176.56 o 
   2   8  13        5.33      121.43    121.43 o 
   3   8  13      118.68      263.73    171.68 o 
   4   8  13        1.04       18.02    120.38 o 
   5   8  13      106.04      364.49    169.79 o 
   6   8  13        7.06        8.64      2.23 o 
  -7   9  13      450.56      249.78    133.67 o 
  -6   9  13      463.17      638.30    138.41 o 
  -5   9  13      206.16      101.36    143.88 o 
  -4   9  13        3.17        8.60    144.82 o 
  -3   9  13      207.29       80.93    147.79 o 
  -2   9  13      434.31      572.06    149.18 o 
  -1   9  13      178.35      425.06    145.71 o 
   0   9  13      219.70      395.43    324.69 o 
   1   9  13      520.53      228.12    171.47 o 
   2   9  13      777.21      850.55    163.24 o 
   3   9  13      273.29       36.37    112.27 o 
   4   9  13        2.47      103.05    111.64 o 
   5   9  13        0.24      109.99    109.99 o 
  -6  10  13       33.13       92.62    113.89 o 
  -5  10  13       44.33      151.80    135.82 o 
  -4  10  13       10.77        8.15    137.47 o 
  -3  10  13       51.15      302.68    141.58 o 
  -2  10  13       20.89      328.60    139.13 o 
  -1  10  13      387.28      333.75    137.71 o 
   0  10  13      242.43      336.76    102.74 o 
   1  10  13       80.94       59.68     18.24 o 
   2  10  13       50.94      165.71    139.73 o 
   3  10  13       38.57       18.08    104.68 o 
   4  10  13      146.60       11.61    103.16 o 
  -5  11  13       19.80       98.91    115.39 o 
  -4  11  13        7.77      136.49    127.38 o 
  -3  11  13       46.41       40.36    128.40 o 
  -2  11  13       44.19      120.41    126.19 o 
  -1  11  13        0.47        9.43    111.28 o 
   0  11  13        5.00       93.63    135.60 o 
   1  11  13        1.58       16.99     98.61 o 
   2  11  13        0.62       93.21     93.21 o 
  -2  12  13        3.33       98.19     98.19 o 
  -1  12  13      108.84       96.24     96.24 o 
   0  12  13        0.81        0.55     76.72 o 
 -11   0  14       13.15      126.81    107.99 o 
 -10   0  14      239.98      297.80    131.90 o 
  -9   0  14      404.94      237.56    147.43 o 
  -8   0  14      425.87      285.23    153.55 o 
  -7   0  14     2628.84     2610.61    172.81 o 
  -6   0  14     7510.47     7789.42    205.82 o 
  -5   0  14    12375.41    13010.33    229.08 o 
  -4   0  14     4175.46     4251.25    180.92 o 
  -3   0  14      477.23      394.78    140.59 o 
  -2   0  14     2115.11     2150.67    155.36 o 
  -1   0  14      636.85      769.08    146.89 o 
   0   0  14     1156.97     1211.90    205.37 o 
   1   0  14     2411.28     2647.13    190.80 o 
   2   0  14     9781.06    10107.79    260.49 o 
   3   0  14     5951.11     5780.22    262.58 o 
   4   0  14     2138.37     2224.27    237.28 o 
   5   0  14     2231.81     2330.07    247.23 o 
   6   0  14        8.09       68.78    134.71 o 
   7   0  14      813.35      892.22    231.35 o 
   8   0  14       20.42       16.14      5.15 o 
 -11   1  14      182.66      444.40    116.77 o 
 -10   1  14      303.43      107.60    148.23 o 
  -9   1  14      475.54      497.16    161.29 o 
  -8   1  14       54.58      396.13    158.54 o 
  -7   1  14      748.19      899.07    165.10 o 
  -6   1  14       35.62      102.72    152.17 o 
  -5   1  14      731.77     1083.58    160.28 o 
  -4   1  14     4793.46     4871.66    182.73 o 
  -3   1  14      932.40      938.98    150.13 o 
  -2   1  14     9854.93     9784.40    208.89 o 
  -1   1  14     6079.10     6500.08    183.06 o 
   0   1  14     1891.35     1875.09    130.86 o 
   1   1  14       37.98       85.63     99.01 o 
   2   1  14      100.29      148.15    183.54 o 
   3   1  14        4.56       24.51    116.00 o 
   4   1  14      232.42      127.12    127.12 o 
   5   1  14      231.64      271.38    231.58 o 
   6   1  14       37.43       35.17      9.78 o 
   7   1  14      435.59      395.58    116.01 o 
   8   1  14      416.57      518.53    203.83 o 
 -11   2  14       40.97      107.13    107.13 o 
 -10   2  14       12.96       72.54    125.95 o 
  -9   2  14      464.24      189.77    173.53 o 
  -8   2  14      458.97      594.56    180.33 o 
  -7   2  14      479.16      381.32    174.72 o 
  -6   2  14       93.29      145.28    167.26 o 
  -5   2  14        9.22      115.03    115.03 o 
  -4   2  14     2697.33     2416.31    172.79 o 
  -3   2  14     3383.61     3455.74    173.23 o 
  -2   2  14     4826.76     4794.80    180.01 o 
  -1   2  14       82.86       60.47     96.99 o 
   0   2  14     1832.57     1861.57    230.54 o 
   1   2  14      403.59      340.36    187.85 o 
   2   2  14      520.79      156.54    200.73 o 
   3   2  14      121.11      329.92    206.27 o 
   4   2  14      511.52      219.66    219.66 o 
   5   2  14       34.46      194.86    228.01 o 
   6   2  14      628.39      699.38    238.84 o 
   7   2  14       19.08       68.43    219.54 o 
   8   2  14       19.30      117.76    119.43 o 
 -10   3  14       50.21       87.07    123.59 o 
  -9   3  14      287.10      298.11    171.68 o 
  -8   3  14      691.62      694.21    184.58 o 
  -7   3  14     1095.71     1156.76    182.22 o 
  -6   3  14     1137.99     1168.45    184.42 o 
  -5   3  14      390.90      459.11    127.17 o 
  -4   3  14     3442.27     3666.37    187.66 o 
  -3   3  14     4400.99     4106.16    185.36 o 
  -2   3  14      366.55      254.32    155.46 o 
  -1   3  14      576.75      764.29    152.64 o 
   0   3  14      431.21      666.48    193.98 o 
   1   3  14     2969.75     3082.80    218.56 o 
   2   3  14     3462.89     3127.61    215.34 o 
   3   3  14       23.81      114.98    114.98 o 
   4   3  14      125.88       18.95    121.38 o 
   5   3  14     1161.51     1559.97    230.29 o 
   6   3  14      320.52      175.45    235.74 o 
   7   3  14      127.01       97.75    132.71 o 
   8   3  14       19.50       74.13    116.55 o 
 -10   4  14       54.36      181.64    140.90 o 
  -9   4  14        6.30       69.07    137.29 o 
  -8   4  14      527.10      654.47    168.13 o 
  -7   4  14        8.42      250.06    168.31 o 
  -6   4  14      302.71      477.12    174.11 o 
  -5   4  14     1017.89      934.80    172.98 o 
  -4   4  14       36.13      104.75    127.69 o 
  -3   4  14      580.81      730.85    161.18 o 
  -2   4  14     1729.59     1696.63    169.83 o 
  -1   4  14       16.49      111.81    111.81 o 
   0   4  14      572.73      654.23    119.12 o 
   1   4  14     1203.62     1133.69    195.70 o 
   2   4  14     1182.33      832.99    203.44 o 
   3   4  14      567.62      293.75    200.89 o 
   4   4  14      280.12      451.36    215.77 o 
   5   4  14      127.78      135.25    135.25 o 
   6   4  14       16.50      407.03    221.86 o 
   7   4  14       43.88        6.47    213.11 o 
 -10   5  14       72.14      185.13    125.30 o 
  -9   5  14       72.88       52.77    147.38 o 
  -8   5  14        5.69       52.00    160.57 o 
  -7   5  14        0.29      234.08    166.18 o 
  -6   5  14      341.12      446.21    164.28 o 
  -5   5  14       47.60      319.78    159.61 o 
  -4   5  14        0.47       73.49    132.05 o 
  -3   5  14      225.74      187.45     60.90 o 
  -2   5  14      186.65      323.74    153.92 o 
  -1   5  14     1567.36     1429.13    160.39 o 
   0   5  14      869.25      796.28    124.31 o 
   1   5  14      152.45       88.03    111.58 o 
   2   5  14      398.39      243.54    196.69 o 
   3   5  14      329.28      717.63    196.74 o 
   4   5  14      147.61      348.47    209.08 o 
   5   5  14        0.78      114.63    127.72 o 
   6   5  14      231.06       98.98    128.67 o 
   7   5  14       16.80      120.56    120.56 o 
  -9   6  14       26.61       81.11    139.65 o 
  -8   6  14        0.27      133.75    133.75 o 
  -7   6  14       42.60      139.61    139.61 o 
  -6   6  14        8.14        4.06    141.82 o 
  -5   6  14       18.42      140.83    140.83 o 
  -4   6  14     2192.81     2370.03    172.26 o 
  -3   6  14       14.60       59.99    155.75 o 
  -2   6  14      153.32       81.28    156.01 o 
  -1   6  14       24.63      124.80    124.80 o 
   0   6  14      239.87       23.21     94.20 o 
   1   6  14       32.59       45.45    116.34 o 
   2   6  14        3.95      117.77    117.77 o 
   3   6  14        0.18      118.09    118.09 o 
   4   6  14        2.66       87.18    128.99 o 
   5   6  14      289.85      237.65    206.99 o 
   6   6  14        8.33       87.63    127.85 o 
   7   6  14        3.33        7.07    119.72 o 
  -9   7  14       58.60       16.95    112.77 o 
  -8   7  14      103.20      154.62    143.79 o 
  -7   7  14        3.29      303.48    148.11 o 
  -6   7  14       71.34      321.86    161.16 o 
  -5   7  14      169.80      157.31    159.29 o 
  -4   7  14       91.94       67.91    133.78 o 
  -3   7  14        4.33       22.72    154.36 o 
  -2   7  14      116.26      241.06    151.82 o 
  -1   7  14       64.04      128.91    128.91 o 
   0   7  14      145.33      137.35    137.35 o 
   1   7  14        9.54      374.37    176.68 o 
   2   7  14      198.25        5.17    177.53 o 
   3   7  14       44.11      106.07    190.60 o 
   4   7  14      348.38      126.15    126.15 o 
   5   7  14       29.98       63.38    191.66 o 
   6   7  14      100.59      497.59    184.19 o 
  -8   8  14        4.97       48.27    117.76 o 
  -7   8  14        5.47      158.76    139.94 o 
  -6   8  14      103.95      210.49    150.23 o 
  -5   8  14        6.11      138.07    138.07 o 
  -4   8  14        0.26      136.66    136.66 o 
  -3   8  14      138.71      138.35    138.35 o 
  -2   8  14       76.87      121.69    130.65 o 
  -1   8  14       64.34      354.89    144.72 o 
   0   8  14      131.93      267.81    189.21 o 
   1   8  14      353.48      379.81    177.03 o 
   2   8  14       64.16       64.19    114.76 o 
   3   8  14      127.00      479.59    177.53 o 
   4   8  14        0.49       28.09    115.26 o 
   5   8  14       82.21      118.30    118.30 o 
  -7   9  14       71.80       74.74    116.40 o 
  -6   9  14        0.38       89.36    136.77 o 
  -5   9  14      268.12      164.58    143.72 o 
  -4   9  14       86.38       25.67    149.03 o 
  -3   9  14       22.86       46.97    147.26 o 
  -2   9  14       34.44      262.20    143.13 o 
  -1   9  14       80.75      130.21    130.21 o 
   0   9  14       59.65       92.42    215.77 o 
   1   9  14        7.21      117.36    117.36 o 
   2   9  14      384.12      137.53    162.26 o 
   3   9  14       33.73      296.82    155.59 o 
   4   9  14       52.14      109.36    109.36 o 
   5   9  14      173.41      198.12    153.46 o 
  -6  10  14        8.33      113.56    113.56 o 
  -5  10  14       45.33       82.53    117.66 o 
  -4  10  14      130.59       98.99    124.43 o 
  -3  10  14      295.97      267.89    138.14 o 
  -2  10  14      108.06       77.01    121.54 o 
  -1  10  14      173.68      119.89    119.89 o 
   0  10  14       85.90      208.13    123.58 o 
   1  10  14        6.01       64.79    108.41 o 
   2  10  14       12.04      298.01    138.43 o 
   3  10  14       68.46       99.77     99.77 o 
  -4  11  14        4.36       34.93    120.00 o 
  -3  11  14        0.37      167.37    123.14 o 
  -2  11  14       16.93       16.42      5.03 o 
  -1  11  14       80.43       59.22    124.30 o 
   0  11  14       28.77       20.55     85.83 o 
   1  11  14       44.66       11.08    128.87 o 
   2  11  14       15.18       57.15    114.30 o 
 -10   1  15        9.92      317.26    141.20 o 
  -9   1  15      228.78       71.60    113.59 o 
  -8   1  15      100.47       87.55    166.66 o 
  -7   1  15      443.08      372.19    109.64 o 
  -6   1  15      237.47      559.48    160.52 o 
  -5   1  15       42.59      107.39    107.39 o 
  -4   1  15        3.34      102.37    102.37 o 
  -3   1  15     1651.55     1915.88    170.61 o 
  -2   1  15     1120.32     1082.42    164.53 o 
  -1   1  15      493.81      420.67    160.18 o 
   0   1  15      563.15      816.58    125.35 o 
   1   1  15      155.07      487.05    184.48 o 
   2   1  15       34.78      260.88    203.15 o 
   3   1  15       91.20      152.57    222.54 o 
   4   1  15        1.06       63.07    227.18 o 
   5   1  15      142.69      469.49    242.30 o 
   6   1  15       22.76       86.26    136.46 o 
   7   1  15      125.57      215.96    226.93 o 
   8   1  15       13.49       20.61    117.43 o 
 -10   2  15       12.57      230.35    150.39 o 
  -9   2  15       38.62      130.69    130.69 o 
  -8   2  15      193.72        5.52    182.97 o 
  -7   2  15      231.25       15.43    131.93 o 
  -6   2  15       36.63      219.22    171.09 o 
  -5   2  15        6.32       15.07    169.03 o 
  -4   2  15     2903.91     3194.16    185.06 o 
  -3   2  15     2799.49     2765.39    184.91 o 
  -2   2  15      145.38      294.63    159.11 o 
  -1   2  15      745.72      809.38    166.91 o 
   0   2  15      558.84      592.81    127.31 o 
   1   2  15       20.09      219.81    193.77 o 
   2   2  15       92.16      114.93    114.93 o 
   3   2  15       28.71       82.42    122.84 o 
   4   2  15      850.94      686.36    229.66 o 
   5   2  15       77.02      360.21    236.34 o 
   6   2  15       64.04      141.66    141.66 o 
   7   2  15       78.36      295.54    221.75 o 
   8   2  15      240.89       85.68    116.09 o 
 -10   3  15       28.14      100.09    128.29 o 
  -9   3  15      257.91      257.59    173.57 o 
  -8   3  15      293.94      128.46    185.66 o 
  -7   3  15       82.59      435.05    183.30 o 
  -6   3  15      821.59      976.30    185.51 o 
  -5   3  15     3019.86     3119.05    204.11 o 
  -4   3  15     1134.19      700.88    179.67 o 
  -3   3  15      152.62      213.35     62.31 o 
  -2   3  15      157.01      254.85    160.63 o 
  -1   3  15     1982.42     1880.37    183.48 o 
   0   3  15     1266.23     1157.47    169.95 o 
   1   3  15     2871.23     2903.02    228.49 o 
   2   3  15        4.53      238.27    205.13 o 
   3   3  15      808.28      665.04    221.67 o 
   4   3  15      577.65      906.44    232.35 o 
   5   3  15      674.94      500.22    245.29 o 
   6   3  15       18.02       49.41    234.34 o 
   7   3  15       40.02      336.32    209.36 o 
 -10   4  15      173.23      236.77    139.67 o 
  -9   4  15      553.46      548.23    165.91 o 
  -8   4  15       67.66      123.76    147.95 o 
  -7   4  15       15.68      222.68    177.83 o 
  -6   4  15      725.28     1016.73    180.89 o 
  -5   4  15        6.12        8.03      1.99 o 
  -4   4  15     1936.80     1729.74    186.86 o 
  -3   4  15      550.29      377.66    174.40 o 
  -2   4  15      244.59       42.78    122.05 o 
  -1   4  15     6919.38     6342.62    211.18 o 
   0   4  15     1523.57     1622.02    196.37 o 
   1   4  15       11.31      386.40    199.49 o 
   2   4  15       69.06      236.80    203.91 o 
   3   4  15      211.21      243.05    212.93 o 
   4   4  15       15.72      267.48    219.07 o 
   5   4  15      339.33      139.91    139.91 o 
   6   4  15      188.62      294.73    224.17 o 
   7   4  15        0.11      323.60    211.00 o 
  -9   5  15        1.95        2.12      0.56 o 
  -8   5  15      136.39      346.65    156.23 o 
  -7   5  15      329.35      503.17    173.17 o 
  -6   5  15      367.11      214.39    179.36 o 
  -5   5  15      240.54      325.06    171.37 o 
  -4   5  15       37.08       96.32    136.31 o 
  -3   5  15     1058.25     1192.85    173.79 o 
  -2   5  15     1360.77     1515.28    176.80 o 
  -1   5  15     2285.88     2067.85    179.31 o 
   0   5  15      405.06      573.95    370.20 o 
   1   5  15      999.70      576.44    202.88 o 
   2   5  15      122.14      412.97    189.15 o 
   3   5  15      117.65       25.71    203.28 o 
   4   5  15      444.83      476.73    218.04 o 
   5   5  15       23.81      128.94    128.94 o 
   6   5  15      295.30       86.11    130.92 o 
   7   5  15      243.57      136.30    198.89 o 
  -9   6  15       71.09      337.22    137.12 o 
  -8   6  15       76.43       99.51    156.14 o 
  -7   6  15     2329.86     2282.99    183.78 o 
  -6   6  15     1356.20     1320.97    177.00 o 
  -5   6  15     1282.65     1161.47    181.85 o 
  -4   6  15       66.57      228.76    163.01 o 
  -3   6  15     1345.72     1085.70    171.53 o 
  -2   6  15      145.69      152.90     44.94 o 
  -1   6  15        1.30        0.91    156.51 o 
   0   6  15        1.96      111.98    383.14 o 
   1   6  15     1598.38     1674.83    200.57 o 
   2   6  15     2232.48     2047.57    213.14 o 
   3   6  15     2871.83     2866.26    212.43 o 
   4   6  15      248.14      465.70    202.70 o 
   5   6  15       29.00       55.79    206.84 o 
   6   6  15       16.39      279.54    194.73 o 
  -8   7  15       39.11       66.71    144.56 o 
  -7   7  15      110.47      140.19    140.19 o 
  -6   7  15      111.26      143.09    143.09 o 
  -5   7  15      652.93      595.75    166.24 o 
  -4   7  15      641.31      802.76    167.20 o 
  -3   7  15      685.08      532.89    164.93 o 
  -2   7  15     1307.18     1320.27    172.06 o 
  -1   7  15     1706.83     1490.42    168.83 o 
   0   7  15      157.06       65.22     95.26 o 
   1   7  15       10.18       77.69    190.95 o 
   2   7  15      142.59      234.41    186.95 o 
   3   7  15        1.97       84.34    190.87 o 
   4   7  15      106.15      337.34    186.59 o 
   5   7  15      117.15       39.74    122.04 o 
   6   7  15      127.20       84.36    176.74 o 
  -8   8  15        1.69        1.52      0.26 o 
  -7   8  15       17.72       45.78    138.80 o 
  -6   8  15       33.01      131.63    146.53 o 
  -5   8  15       98.75      297.29    152.97 o 
  -4   8  15        1.63      195.20    155.62 o 
  -3   8  15        2.51        2.71      0.85 o 
  -2   8  15       62.44      294.81    153.76 o 
  -1   8  15      209.31      425.94    152.88 o 
   0   8  15       98.33      254.69    114.47 o 
   1   8  15     1426.31     1145.39    185.24 o 
   2   8  15      114.16       43.32    114.56 o 
   3   8  15       23.12       45.92    173.37 o 
   4   8  15        0.26       23.84    116.52 o 
   5   8  15       79.37       52.81    111.99 o 
  -7   9  15        2.09      113.48    113.48 o 
  -6   9  15       96.68       21.38    123.11 o 
  -5   9  15      163.32       96.65    149.68 o 
  -4   9  15      749.99      440.24    155.45 o 
  -3   9  15      382.81      400.43    119.20 o 
  -2   9  15      468.21      241.64    153.99 o 
  -1   9  15       22.19      127.06    127.06 o 
   0   9  15        2.90      148.85    107.21 o 
   1   9  15       43.06      155.24    157.65 o 
   2   9  15        3.22       35.88    153.29 o 
   3   9  15        5.49       34.09    108.31 o 
   4   9  15      271.89      458.31    154.63 o 
  -5  10  15      142.60      150.21    134.56 o 
  -4  10  15      305.52       93.50    140.93 o 
  -3  10  15       48.94       23.73    136.52 o 
  -2  10  15        4.61      202.93    135.63 o 
  -1  10  15        0.63      125.65    132.31 o 
   0  10  15       43.86       58.01    183.84 o 
   1  10  15      105.53      224.41    141.45 o 
   2  10  15      629.43      605.49    140.51 o 
   3  10  15       54.56      310.78    129.55 o 
  -3  11  15       28.80       36.48     10.55 o 
  -2  11  15        9.63      226.40    118.22 o 
  -1  11  15        4.28       61.35    104.59 o 
   0  11  15       17.43       23.26     68.58 o 
   1  11  15        0.46       66.23     88.85 o 
 -10   0  16       44.39      296.37    123.71 o 
  -9   0  16       50.87      158.99    146.12 o 
  -8   0  16      957.28     1162.31    163.25 o 
  -7   0  16     2712.13     2871.49    183.17 o 
  -6   0  16       45.36       41.03     10.14 o 
  -5   0  16       11.25       98.35     98.35 o 
  -4   0  16     2344.01     2382.31    178.80 o 
  -3   0  16     1491.76     1610.51    171.19 o 
  -2   0  16     1269.63     1580.19    172.57 o 
  -1   0  16       50.52      162.55    175.09 o 
   0   0  16     1650.91     1617.37    286.75 o 
   1   0  16     1387.13     1397.90    212.96 o 
   2   0  16     4083.07     4203.20    250.64 o 
   3   0  16     1992.03     1387.35    244.55 o 
   4   0  16      225.32      650.72    242.96 o 
   5   0  16      359.71      187.71    244.67 o 
   6   0  16       53.37       12.30    141.87 o 
   7   0  16       15.41      135.23    219.02 o 
 -10   1  16        8.75      101.16    101.16 o 
  -9   1  16       95.96      404.72    153.53 o 
  -8   1  16       31.44      284.86    165.14 o 
  -7   1  16      102.53       53.97    110.91 o 
  -6   1  16       90.15       33.23    117.93 o 
  -5   1  16      361.30      254.61    169.11 o 
  -4   1  16      774.34      660.74    171.98 o 
  -3   1  16     5341.47     5896.75    207.81 o 
  -2   1  16     2087.90     2171.48    186.77 o 
  -1   1  16      123.33       76.43    172.37 o 
   0   1  16     3073.10     3169.40    150.55 o 
   1   1  16     2198.02     2134.47    227.23 o 
   2   1  16        9.86      102.71    127.39 o 
   3   1  16      498.37      635.28    242.51 o 
   4   1  16        2.36       83.73    138.32 o 
   5   1  16      328.32        7.39    256.42 o 
   6   1  16      943.61      587.83    253.87 o 
   7   1  16      295.57      131.35    222.71 o 
 -10   2  16      423.11      275.67    154.66 o 
  -9   2  16       57.18      111.20    130.45 o 
  -8   2  16      213.69       27.22    134.32 o 
  -7   2  16      332.57      114.15    183.20 o 
  -6   2  16      370.85      194.07    181.37 o 
  -5   2  16      282.79      305.90     93.48 o 
  -4   2  16        4.19      120.38    120.38 o 
  -3   2  16       60.22      116.80    116.80 o 
  -2   2  16     4133.05     4130.20    199.25 o 
  -1   2  16     4779.90     4329.72    203.94 o 
   0   2  16      927.97      788.96    142.94 o 
   1   2  16      387.33      822.70    212.51 o 
   2   2  16      402.04      530.98    226.31 o 
   3   2  16        7.73      112.37    133.98 o 
   4   2  16       17.32      139.80    139.80 o 
   5   2  16      144.96      331.36    249.12 o 
   6   2  16       11.69      137.38    137.38 o 
   7   2  16       50.82      247.50    216.11 o 
 -10   3  16        2.91       64.72    121.82 o 
  -9   3  16       55.06       32.03    141.50 o 
  -8   3  16      251.03      560.51    186.22 o 
  -7   3  16      127.83       75.68    143.74 o 
  -6   3  16     3212.87     3561.25    204.68 o 
  -5   3  16     2606.05     2292.28    206.33 o 
  -4   3  16      216.43      176.38     54.48 o 
  -3   3  16      519.36      825.13    180.03 o 
  -2   3  16       10.41       87.57    170.09 o 
  -1   3  16      379.64      221.00    177.68 o 
   0   3  16      647.72      629.50    140.35 o 
   1   3  16      561.05      329.33    217.23 o 
   2   3  16       52.46      124.24    124.24 o 
   3   3  16     2248.36     2315.57    246.79 o 
   4   3  16     1247.06     1155.25    244.32 o 
   5   3  16       54.09       58.07    245.85 o 
   6   3  16       44.83       42.07    221.59 o 
   7   3  16       13.90      329.82    210.61 o 
 -10   4  16        3.86       57.81    138.36 o 
  -9   4  16       21.69       35.80    140.43 o 
  -8   4  16        0.74      110.11    179.54 o 
  -7   4  16        2.39       43.41    181.70 o 
  -6   4  16      299.83      302.06    184.36 o 
  -5   4  16     1500.26     1101.24    197.74 o 
  -4   4  16     2241.70     2034.20    202.01 o 
  -3   4  16       10.13      130.84    130.84 o 
  -2   4  16       17.19       56.64    125.62 o 
  -1   4  16      239.61      289.57    176.72 o 
   0   4  16      561.96      244.87    439.06 o 
   1   4  16        2.68      118.77    118.77 o 
   2   4  16      114.92      157.14    208.00 o 
   3   4  16      136.57      273.23    219.08 o 
   4   4  16      344.56      491.91    236.86 o 
   5   4  16      330.21       56.08    239.86 o 
   6   4  16       16.63      137.98    137.98 o 
   7   4  16       44.89      181.10    196.43 o 
  -9   5  16       42.23       26.44    149.58 o 
  -8   5  16      598.57      454.91    171.61 o 
  -7   5  16     1020.63      883.08    188.78 o 
  -6   5  16       21.60       38.67    151.05 o 
  -5   5  16       37.44      369.27    182.48 o 
  -4   5  16       34.81       57.69    176.37 o 
  -3   5  16       24.04       95.89    134.47 o 
  -2   5  16       83.69       56.15    174.46 o 
  -1   5  16      443.87      701.47    170.03 o 
   0   5  16      192.94      197.13    133.00 o 
   1   5  16     1421.98      972.60    209.61 o 
   2   5  16      616.67      221.34    214.24 o 
   3   5  16      176.86       34.91    125.67 o 
   4   5  16      416.20      222.15    224.84 o 
   5   5  16       17.34      173.37    222.60 o 
   6   5  16        9.23       72.72    125.08 o 
  -9   6  16        4.31        4.30      1.07 o 
  -8   6  16      205.24       58.99    161.85 o 
  -7   6  16       53.13      144.22    144.22 o 
  -6   6  16       99.07       63.35    147.82 o 
  -5   6  16       19.53      122.33    144.58 o 
  -4   6  16        9.97       78.37    141.19 o 
  -3   6  16       26.08      254.93    164.55 o 
  -2   6  16      906.21     1075.02    171.67 o 
  -1   6  16      701.84      717.81    169.99 o 
   0   6  16        8.37       87.67     87.67 o 
   1   6  16      152.71       69.48    122.40 o 
   2   6  16      279.10       89.02    197.23 o 
   3   6  16        1.54      398.48    202.23 o 
   4   6  16       19.20       20.26      6.71 o 
   5   6  16        4.65      256.58    202.26 o 
   6   6  16      196.26        3.57    117.90 o 
  -8   7  16      274.57      483.38    139.62 o 
  -7   7  16       39.31      112.57    154.43 o 
  -6   7  16        2.61       23.52    161.58 o 
  -5   7  16        0.74      145.89    145.89 o 
  -4   7  16        5.12       72.28    167.08 o 
  -3   7  16        0.12      364.16    163.46 o 
  -2   7  16      381.88      137.51    170.10 o 
  -1   7  16     1218.04     1216.17    168.40 o 
   0   7  16      773.17      627.47    157.39 o 
   1   7  16      272.17      191.45    194.38 o 
   2   7  16      290.76       49.18    121.58 o 
   3   7  16       43.29       43.29    124.88 o 
   4   7  16        0.17       72.10    121.73 o 
   5   7  16        1.70      157.74    183.65 o 
  -7   8  16       50.04       65.34    127.59 o 
  -6   8  16       15.05       84.43    131.25 o 
  -5   8  16      611.94      655.45    157.36 o 
  -4   8  16      830.86      769.34    166.95 o 
  -3   8  16      160.32      242.29    161.96 o 
  -2   8  16       22.61      135.52    135.52 o 
  -1   8  16       21.93      132.07    132.07 o 
   0   8  16       14.00       39.10    306.82 o 
   1   8  16        6.73       20.51    119.33 o 
   2   8  16       10.30       81.94    113.27 o 
   3   8  16      120.18      476.81    167.47 o 
   4   8  16      486.63      153.42    175.12 o 
  -6   9  16       61.82       19.83    137.84 o 
  -5   9  16        0.78      129.45    129.45 o 
  -4   9  16        0.38        0.28    141.52 o 
  -3   9  16        1.30       59.60    149.77 o 
  -2   9  16        4.16      185.57    147.25 o 
  -1   9  16      151.34       12.50    145.98 o 
   0   9  16      561.03      368.50    112.16 o 
   1   9  16       51.59       79.12    109.55 o 
   2   9  16       28.59       30.14    147.24 o 
   3   9  16       28.72       98.88     98.88 o 
  -5  10  16        0.33      272.88    126.08 o 
  -4  10  16       10.44      121.31    132.54 o 
  -3  10  16      259.95      130.60    137.66 o 
  -2  10  16      223.59      148.30    139.03 o 
  -1  10  16       77.25      374.09    128.50 o 
   0  10  16       29.64        1.69     80.86 o 
   1  10  16        0.71      159.12    137.51 o 
   2  10  16       44.95       25.49    128.17 o 
 -10   1  17      313.52      362.32    139.30 o 
  -9   1  17      352.79      172.21    166.55 o 
  -8   1  17      348.19      351.84     98.61 o 
  -7   1  17        2.31       74.70    115.92 o 
  -6   1  17      101.93      150.45    171.20 o 
  -5   1  17       32.56      113.36    113.36 o 
  -4   1  17      875.28     1034.43    181.24 o 
  -3   1  17       20.37      113.75    113.75 o 
  -2   1  17     4150.92     4344.22    216.30 o 
  -1   1  17     1486.51     1352.30    205.86 o 
   0   1  17     3398.68     3470.19    341.79 o 
   1   1  17      122.61      129.99    129.99 o 
   2   1  17        2.11       20.24    133.26 o 
   3   1  17      113.46      123.97    145.91 o 
   4   1  17       11.93      196.96    251.54 o 
   5   1  17       34.49       60.79    145.79 o 
   6   1  17      158.56      409.05    241.95 o 
   7   1  17       23.62       68.79    213.10 o 
 -10   2  17      108.32      190.20    146.83 o 
  -9   2  17        7.81      118.53    124.66 o 
  -8   2  17      107.90       19.12    132.21 o 
  -7   2  17      883.45     1046.43    194.97 o 
  -6   2  17      867.39      696.49    197.03 o 
  -5   2  17     2174.53     2147.44    208.29 o 
  -4   2  17      778.52     1099.57    181.95 o 
  -3   2  17      495.37      612.62    180.69 o 
  -2   2  17     1230.59     1147.95    192.14 o 
  -1   2  17       14.34      164.39    182.30 o 
   0   2  17       40.22       43.38    221.94 o 
   1   2  17       43.52      126.98    126.98 o 
   2   2  17      425.44      492.40    240.98 o 
   3   2  17     1332.34     1131.96    263.94 o 
   4   2  17      558.63      461.34    122.39 o 
   5   2  17       17.54      445.39    252.77 o 
   6   2  17       14.66       53.23    135.72 o 
   7   2  17       43.12      109.76    127.29 o 
 -10   3  17      151.80      195.60    146.62 o 
  -9   3  17       71.48       76.34     20.11 o 
  -8   3  17       24.03      137.01    182.83 o 
  -7   3  17      670.59      468.31    205.01 o 
  -6   3  17       60.50      172.84    189.92 o 
  -5   3  17        9.50       24.19    133.86 o 
  -4   3  17       99.31      335.72    185.96 o 
  -3   3  17      628.84      572.61    190.68 o 
  -2   3  17      110.37      132.48    132.48 o 
  -1   3  17     3252.32     3075.34    216.93 o 
   0   3  17      220.62      295.66    190.68 o 
   1   3  17      200.44       95.26    226.70 o 
   2   3  17     1155.83     1202.54    245.14 o 
   3   3  17      152.20       37.67    140.36 o 
   4   3  17       91.14       21.60    141.37 o 
   5   3  17       28.93      349.23    240.91 o 
   6   3  17       23.45       82.08    226.31 o 
  -9   4  17      252.43      172.87    169.89 o 
  -8   4  17      270.16      522.71    185.85 o 
  -7   4  17       61.72       70.96     20.46 o 
  -6   4  17      157.30      149.69    149.69 o 
  -5   4  17      249.75      233.76     73.14 o 
  -4   4  17      243.58      258.45    194.11 o 
  -3   4  17     1947.15     2177.59    198.82 o 
  -2   4  17      249.68      461.12    190.26 o 
  -1   4  17     1040.83     1059.44    187.73 o 
   0   4  17     1351.81     1235.43    293.56 o 
   1   4  17     1387.51     1167.53    228.61 o 
   2   4  17       17.28      395.78    217.55 o 
   3   4  17       65.99      140.88    140.88 o 
   4   4  17       31.47      228.12    236.47 o 
   5   4  17        6.23        7.81      1.97 o 
   6   4  17      118.36      128.70    128.70 o 
  -9   5  17       28.28       55.82    131.86 o 
  -8   5  17       57.41      167.28    175.85 o 
  -7   5  17      474.38      288.54    190.67 o 
  -6   5  17      285.97      118.65    189.15 o 
  -5   5  17      454.72      174.75    198.67 o 
  -4   5  17      849.71      696.10    194.25 o 
  -3   5  17     2614.44     2389.94    200.01 o 
  -2   5  17        1.13      136.13    136.13 o 
  -1   5  17       73.72      124.91    133.20 o 
   0   5  17       61.39       59.87     92.01 o 
   1   5  17      233.89       76.35    126.78 o 
   2   5  17      304.78        6.47    218.92 o 
   3   5  17        5.11      248.37    219.02 o 
   4   5  17      440.39      701.75    225.34 o 
   5   5  17      514.76      588.98    222.81 o 
   6   5  17       84.26      402.66    197.66 o 
  -8   6  17       68.62       30.94    136.66 o 
  -7   6  17      164.85      486.59    170.62 o 
  -6   6  17      581.13      548.39    174.98 o 
  -5   6  17     1224.23     1129.95    190.15 o 
  -4   6  17       57.59      146.58    146.58 o 
  -3   6  17      244.72      122.95    142.09 o 
  -2   6  17        4.39       67.84    135.68 o 
  -1   6  17       35.62       20.43    171.67 o 
   0   6  17      149.30      362.00    134.81 o 
   1   6  17     1136.38     1050.62    208.52 o 
   2   6  17      232.23       66.35    203.69 o 
   3   6  17      118.36      166.52    209.06 o 
   4   6  17      128.67       45.91    126.94 o 
   5   6  17       12.02       11.17      3.50 o 
  -8   7  17        6.13      230.89    136.79 o 
  -7   7  17       13.78       23.22    134.78 o 
  -6   7  17        2.45       32.36    141.90 o 
  -5   7  17       37.82       20.36    143.81 o 
  -4   7  17      580.05      674.72    170.40 o 
  -3   7  17       86.02      278.63    169.87 o 
  -2   7  17        7.84      106.77    172.29 o 
  -1   7  17      220.03      431.56    166.57 o 
   0   7  17      164.40      282.63    127.17 o 
   1   7  17       46.19        7.18    122.02 o 
   2   7  17       93.92      437.67    181.03 o 
   3   7  17       22.97      122.26    122.26 o 
   4   7  17       39.07       54.89    181.51 o 
   5   7  17       85.89       10.16    113.21 o 
  -7   8  17       18.69      125.42    125.42 o 
  -6   8  17        0.07      133.19    133.19 o 
  -5   8  17       11.32      136.01    136.01 o 
  -4   8  17       25.65      196.95    158.63 o 
  -3   8  17       71.16      139.41    139.41 o 
  -2   8  17      370.16      357.22    102.56 o 
  -1   8  17       71.78      200.08    156.41 o 
   0   8  17       10.33      139.42    116.32 o 
   1   8  17      230.82      119.04    119.04 o 
   2   8  17      177.74      392.34    162.56 o 
   3   8  17        0.04      121.27    164.56 o 
   4   8  17       14.26       11.61      3.25 o 
  -6   9  17      184.15      156.46    133.76 o 
  -5   9  17        5.72      126.95    126.95 o 
  -4   9  17        5.03       64.84    130.03 o 
  -3   9  17        5.45      326.83    143.75 o 
  -2   9  17       58.62      153.52    144.29 o 
  -1   9  17       11.35      141.73    141.73 o 
   0   9  17        0.06        1.80     94.38 o 
   1   9  17        7.38      182.56    149.82 o 
   2   9  17       15.48       99.02     99.02 o 
  -4  10  17      110.42       69.25    129.30 o 
  -3  10  17        0.86       44.34    130.37 o 
  -2  10  17       35.59       73.45    129.27 o 
  -1  10  17       40.07        0.00    109.70 o 
   0  10  17      138.60      196.96    164.49 o 
   1  10  17       48.25       52.53    130.96 o 
 -10   0  18       82.81        2.11     72.51 o 
  -9   0  18      309.95      303.07    138.18 o 
  -8   0  18      294.33      538.48    154.35 o 
  -7   0  18      429.35      161.90    167.28 o 
  -6   0  18     2082.52     2137.75    190.59 o 
  -5   0  18      195.92       30.63    102.79 o 
  -4   0  18       26.56       67.44    175.69 o 
  -3   0  18     2533.77     2530.70    198.81 o 
  -2   0  18      841.08      916.59    189.20 o 
  -1   0  18       30.88      116.18    118.16 o 
   0   0  18     4168.28     4062.35    201.91 o 
   1   0  18      850.66      510.55    226.56 o 
   2   0  18     2048.36     2535.75    252.96 o 
   3   0  18     1538.63     1447.64    267.84 o 
   4   0  18      133.48      412.13    258.27 o 
   5   0  18      624.46      485.60    251.61 o 
   6   0  18        4.35       88.24    134.27 o 
 -10   1  18       55.58       89.25     89.25 o 
  -9   1  18        5.48       17.81    103.38 o 
  -8   1  18      627.37      934.32    170.66 o 
  -7   1  18      436.75      344.82    179.99 o 
  -6   1  18        0.13      338.89    179.83 o 
  -5   1  18      593.32      714.26    179.47 o 
  -4   1  18     1894.03     1833.87    202.40 o 
  -3   1  18     1232.57     1137.90    196.12 o 
  -2   1  18      858.73      866.18    198.89 o 
  -1   1  18     1777.89     1435.22    205.92 o 
   0   1  18      614.62      581.18    374.33 o 
   1   1  18     1777.32     1537.03    247.31 o 
   2   1  18     1968.70     1757.95    270.33 o 
   3   1  18      100.46      362.41    266.55 o 
   4   1  18      492.08      476.12    124.26 o 
   5   1  18      286.30       47.86    149.89 o 
   6   1  18       32.61       81.78    229.98 o 
  -9   2  18      714.66      947.48    168.48 o 
  -8   2  18      264.18      251.16     74.06 o 
  -7   2  18       81.94      193.19    188.40 o 
  -6   2  18       20.85      342.95    195.17 o 
  -5   2  18      317.25      552.98    191.57 o 
  -4   2  18      615.96      637.41    198.17 o 
  -3   2  18      695.37      585.59    166.35 o 
  -2   2  18      444.11      741.20    198.00 o 
  -1   2  18      245.07      124.93    131.88 o 
   0   2  18     4576.77     4185.55    368.23 o 
   1   2  18      242.33       24.21    136.67 o 
   2   2  18      294.94      433.59    247.53 o 
   3   2  18      325.25      489.77    253.84 o 
   4   2  18        1.45       31.07    145.96 o 
   5   2  18       38.08      151.05    151.05 o 
   6   2  18       83.56       88.09    137.40 o 
  -9   3  18       10.50      103.87    174.89 o 
  -8   3  18        6.82       16.53    191.02 o 
  -7   3  18        2.29      132.09    194.69 o 
  -6   3  18        2.68       17.30    197.70 o 
  -5   3  18      835.45      700.56    199.56 o 
  -4   3  18      743.05      532.80    199.01 o 
  -3   3  18       57.56       11.81    132.72 o 
  -2   3  18      176.91      134.15    134.15 o 
  -1   3  18       21.35      213.95    197.86 o 
   0   3  18      167.82      293.32    245.94 o 
   1   3  18      265.03       64.83    134.90 o 
   2   3  18      325.36       95.23    258.62 o 
   3   3  18      295.14      313.47     98.72 o 
   4   3  18       95.55      171.77    252.21 o 
   5   3  18       28.29      144.91    144.91 o 
   6   3  18        4.70      235.48    215.68 o 
  -9   4  18        3.73        3.88      1.06 o 
  -8   4  18       66.81        4.09    142.50 o 
  -7   4  18      101.11      184.92    195.94 o 
  -6   4  18     1099.17     1170.86    206.68 o 
  -5   4  18      308.27       93.16    203.91 o 
  -4   4  18       60.34       58.27     17.27 o 
  -3   4  18      174.05      201.49    191.86 o 
  -2   4  18      656.86      560.32    193.16 o 
  -1   4  18      147.60       32.00    134.82 o 
   0   4  18      344.08      241.15    228.19 o 
   1   4  18        6.73      379.64    222.91 o 
   2   4  18      443.00      449.91    232.52 o 
   3   4  18      301.16      638.88    240.89 o 
   4   4  18      110.92       93.17    138.87 o 
   5   4  18       44.89      184.39    233.27 o 
   6   4  18       40.49       67.90    204.73 o 
  -8   5  18       49.95       39.16    172.75 o 
  -7   5  18        6.18        6.92      2.27 o 
  -6   5  18      144.53      142.45    151.91 o 
  -5   5  18      810.32      781.16    198.65 o 
  -4   5  18       82.14      151.29    151.29 o 
  -3   5  18     1324.41     1097.01    207.47 o 
  -2   5  18      408.77      321.25    190.50 o 
  -1   5  18      106.10      451.16    185.56 o 
   0   5  18     1154.94      974.61    151.49 o 
   1   5  18      341.21      318.99     96.80 o 
   2   5  18      117.56      491.73    212.34 o 
   3   5  18      228.64      290.58    224.22 o 
   4   5  18      131.39      213.28    221.00 o 
   5   5  18       64.19      107.94    131.41 o 
  -8   6  18        9.36        0.00    128.31 o 
  -7   6  18        1.50      143.15    143.15 o 
  -6   6  18       89.92      149.89    149.89 o 
  -5   6  18        3.33      145.94    145.94 o 
  -4   6  18      138.16      429.02    182.49 o 
  -3   6  18       94.25       90.60    144.57 o 
  -2   6  18      244.77      145.08    145.08 o 
  -1   6  18        1.63       78.14    184.18 o 
   0   6  18        1.36      197.27    245.11 o 
   1   6  18        0.41      127.97    127.97 o 
   2   6  18      158.41      115.35    203.87 o 
   3   6  18        2.40       43.00    201.08 o 
   4   6  18       22.85      234.33    204.45 o 
   5   6  18      117.02       45.01    190.17 o 
  -7   7  18      109.61       61.33    157.33 o 
  -6   7  18       17.54       47.66    138.31 o 
  -5   7  18       24.37       63.16    173.18 o 
  -4   7  18      241.21      541.99    175.74 o 
  -3   7  18      610.68      419.94    172.45 o 
  -2   7  18      611.72      515.87    174.56 o 
  -1   7  18      135.18      140.77     39.60 o 
   0   7  18        9.43       32.22    192.06 o 
   1   7  18      219.31      391.34    190.98 o 
   2   7  18      180.03       21.65    183.27 o 
   3   7  18       52.83      287.37    179.61 o 
   4   7  18       11.07       67.56    115.68 o 
  -6   8  18      411.36      358.54    151.64 o 
  -5   8  18       79.68      136.68    136.68 o 
  -4   8  18        1.00        0.98      0.23 o 
  -3   8  18       52.59      163.68    159.02 o 
  -2   8  18       22.05       96.32    132.00 o 
  -1   8  18        2.51      119.04    154.27 o 
   0   8  18      486.73      472.66    115.67 o 
   1   8  18      233.46       94.08    172.65 o 
   2   8  18      279.09      353.41    157.79 o 
   3   8  18      472.55      352.10     98.24 o 
  -5   9  18       51.98      277.19    137.52 o 
  -4   9  18      166.96      246.44    139.25 o 
  -3   9  18      147.42      220.45    146.08 o 
  -2   9  18      204.81      311.45    141.99 o 
  -1   9  18       37.34       90.68    141.05 o 
   0   9  18        7.41       82.56    101.14 o 
   1   9  18      128.33      199.91    147.12 o 
  -2  10  18        5.34       85.91    106.93 o 
  -9   1  19      121.99      100.51    100.51 o 
  -8   1  19      513.03      419.42    161.87 o 
  -7   1  19       72.11      109.95    117.28 o 
  -6   1  19      209.43      119.95    119.95 o 
  -5   1  19      272.27      603.75    186.64 o 
  -4   1  19      900.53      812.84    189.69 o 
  -3   1  19       80.37      154.30    194.89 o 
  -2   1  19     1690.66     1832.65    211.80 o 
  -1   1  19       16.45      128.31    132.36 o 
   0   1  19        4.24       98.28     98.28 o 
   1   1  19     2127.17     1935.97    270.26 o 
   2   1  19       30.00      163.15    163.15 o 
   3   1  19       75.35      154.40    154.40 o 
   4   1  19      386.14      348.09    103.57 o 
   5   1  19      123.81      491.81    240.84 o 
   6   1  19       34.92       44.74     12.35 o 
  -9   2  19       50.55      361.66    156.13 o 
  -8   2  19      146.80      147.15     45.13 o 
  -7   2  19     1285.92     1567.03    195.27 o 
  -6   2  19      722.99      752.24    201.07 o 
  -5   2  19      369.41      661.31    195.42 o 
  -4   2  19       28.37      133.73    190.75 o 
  -3   2  19      525.57      686.22    199.59 o 
  -2   2  19      405.96      342.37    103.83 o 
  -1   2  19      158.45      136.30    136.30 o 
   0   2  19      104.84      202.02    341.97 o 
   1   2  19     2325.03     2456.30    254.55 o 
   2   2  19      818.26      626.10    270.99 o 
   3   2  19      181.84      158.60    158.60 o 
   4   2  19        1.83       26.79    152.26 o 
   5   2  19      187.67      373.98    245.06 o 
  -9   3  19       13.39       31.64    120.43 o 
  -8   3  19      166.94      503.87    177.41 o 
  -7   3  19       31.11       28.41      8.09 o 
  -6   3  19      162.12      193.49    199.09 o 
  -5   3  19      332.62      402.93    206.39 o 
  -4   3  19       62.92      421.24    199.94 o 
  -3   3  19     2097.54     1870.93    220.53 o 
  -2   3  19      620.49      441.28    203.19 o 
  -1   3  19      628.08      373.78    206.90 o 
   0   3  19      416.60      213.19    158.34 o 
   1   3  19      184.24       62.97    144.72 o 
   2   3  19        1.90        2.02      0.54 o 
   3   3  19      344.52      235.67    261.00 o 
   4   3  19       36.74      207.96    250.64 o 
   5   3  19       18.92      143.20    143.20 o 
  -8   4  19       35.63      136.73    136.73 o 
  -7   4  19       93.05      267.82    190.44 o 
  -6   4  19       44.65       42.26     13.00 o 
  -5   4  19        0.81      111.14    145.07 o 
  -4   4  19        6.23        0.00    147.34 o 
  -3   4  19       38.52       96.34    145.53 o 
  -2   4  19      314.44      471.76    207.74 o 
  -1   4  19     2946.21     2903.21    227.91 o 
   0   4  19     1418.34     1157.89    162.52 o 
   1   4  19       71.01       48.93    242.76 o 
   2   4  19      598.92      279.11    241.88 o 
   3   4  19       66.90      288.34    228.94 o 
   4   4  19        1.71      457.25    224.44 o 
   5   4  19       85.83      135.68    135.68 o 
  -8   5  19      153.58      210.57    168.60 o 
  -7   5  19       31.65       41.91     11.47 o 
  -6   5  19      241.83      489.86    197.01 o 
  -5   5  19      752.85      868.87    200.83 o 
  -4   5  19      155.67       68.52    202.14 o 
  -3   5  19      273.21      625.33    195.85 o 
  -2   5  19       99.79        8.29    142.93 o 
  -1   5  19       89.89      208.44    198.88 o 
   0   5  19       77.13      164.88    310.22 o 
   1   5  19      390.84      193.43    221.32 o 
   2   5  19       23.26      366.76    215.86 o 
   3   5  19      279.00      455.81    221.54 o 
   4   5  19      348.52      499.30    218.30 o 
  -7   6  19        6.26       97.69    134.31 o 
  -6   6  19       16.37      157.66    171.58 o 
  -5   6  19      265.29       12.65    147.88 o 
  -4   6  19      708.61      518.08    191.80 o 
  -3   6  19      619.21      359.38    195.65 o 
  -2   6  19        1.13       64.63    137.85 o 
  -1   6  19      313.38       63.41    189.77 o 
   0   6  19      259.57      115.11    170.52 o 
   1   6  19       28.18      202.01    207.58 o 
   2   6  19       60.31       10.94    122.96 o 
   3   6  19       65.19      209.88    200.47 o 
   4   6  19       21.52       28.72    193.45 o 
  -7   7  19       33.34       96.88    127.89 o 
  -6   7  19        4.04       96.15    163.64 o 
  -5   7  19        2.74       43.33    166.71 o 
  -4   7  19       31.02      127.55    171.01 o 
  -3   7  19      124.85       78.56    141.90 o 
  -2   7  19      180.01       93.19    176.61 o 
  -1   7  19       62.72      132.89    132.89 o 
   0   7  19      186.87       34.12     99.71 o 
   1   7  19      289.14      371.83    179.64 o 
   2   7  19      138.29      112.33    112.33 o 
   3   7  19       58.41      229.00    175.75 o 
  -5   8  19       89.54      129.69    129.69 o 
  -4   8  19      141.25      131.08    131.08 o 
  -3   8  19       48.34      245.17    160.46 o 
  -2   8  19       15.68      216.46    156.84 o 
  -1   8  19      103.90       82.44    150.87 o 
   0   8  19        1.67        9.72     90.92 o 
   1   8  19       20.53      237.42    160.05 o 
   2   8  19        1.31       97.91     97.91 o 
  -4   9  19        2.57      121.04    121.04 o 
  -3   9  19        2.36       31.29    134.18 o 
  -2   9  19      132.01      116.30    116.30 o 
  -1   9  19       65.41      111.23    111.23 o 
   0   9  19        6.75        3.24     85.21 o 
  -9   0  20       33.11       22.48     78.87 o 
  -8   0  20      179.29       71.28    148.63 o 
  -7   0  20       32.48      101.50    166.51 o 
  -6   0  20      995.17      938.10    179.96 o 
  -5   0  20     3161.70     3004.98    200.38 o 
  -4   0  20     2094.42     2008.20    204.02 o 
  -3   0  20       57.10      293.30    188.73 o 
  -2   0  20      672.60      489.10    212.75 o 
  -1   0  20     4838.67     4246.94    243.48 o 
   0   0  20       58.32      137.92    137.92 o 
   1   0  20      128.55      358.60    240.59 o 
   2   0  20      164.09      315.01    267.07 o 
   3   0  20     1281.13      865.58    270.31 o 
   4   0  20      374.58      117.96    250.27 o 
   5   0  20       57.63        6.93    228.86 o 
  -9   1  20      365.43      543.20    139.31 o 
  -8   1  20       64.56      105.41    105.41 o 
  -7   1  20      183.66       95.61    175.17 o 
  -6   1  20     1514.22     1400.94    197.40 o 
  -5   1  20       17.01      399.09    192.95 o 
  -4   1  20      121.76      126.65    126.65 o 
  -3   1  20      389.06      117.11    203.91 o 
  -2   1  20       54.37       84.31    201.48 o 
  -1   1  20      859.32      639.58    213.69 o 
   0   1  20      463.79      586.14    166.23 o 
   1   1  20      284.57      390.24    258.46 o 
   2   1  20      351.30       15.79    281.15 o 
   3   1  20      395.25      818.71    266.60 o 
   4   1  20       21.91      160.06    160.06 o 
   5   1  20        3.37       27.78    232.68 o 
  -9   2  20        1.56      106.76    106.76 o 
  -8   2  20      483.42      183.87    174.26 o 
  -7   2  20      677.98      762.46    191.75 o 
  -6   2  20       58.70      133.89    133.89 o 
  -5   2  20       84.21       50.45    136.17 o 
  -4   2  20      162.94      165.29    206.96 o 
  -3   2  20      533.39      420.95    209.02 o 
  -2   2  20     1344.12     1203.59    213.62 o 
  -1   2  20      588.86      308.14    222.47 o 
   0   2  20       98.67       38.88    390.48 o 
   1   2  20      761.35     1293.20    260.05 o 
   2   2  20      177.01      322.36    271.03 o 
   3   2  20       25.33      234.75    270.71 o 
   4   2  20      275.58      577.49    252.91 o 
   5   2  20      193.05       54.70    232.02 o 
  -8   3  20       75.63       20.65    177.79 o 
  -7   3  20       29.05      135.66    135.66 o 
  -6   3  20        4.72      186.06    202.21 o 
  -5   3  20      259.43      195.86    207.93 o 
  -4   3  20      726.23      294.79    215.66 o 
  -3   3  20     1605.02     1624.30    215.13 o 
  -2   3  20     1031.53      960.73    217.76 o 
  -1   3  20        1.14      148.46    148.46 o 
   0   3  20      122.26      107.11    165.70 o 
   1   3  20       40.80       80.26    246.60 o 
   2   3  20        8.63        8.44      2.55 o 
   3   3  20       34.64       30.51    257.94 o 
   4   3  20       68.36        8.79    143.12 o 
   5   3  20       98.74      224.16    223.45 o 
  -8   4  20       17.81       74.87    177.47 o 
  -7   4  20      333.67      333.01     98.95 o 
  -6   4  20      240.52      184.08    198.00 o 
  -5   4  20        3.95      259.50    199.93 o 
  -4   4  20       37.39      149.17    149.17 o 
  -3   4  20      401.72      121.96    150.14 o 
  -2   4  20      235.85      133.31    145.48 o 
  -1   4  20        4.69      331.07    203.08 o 
   0   4  20        2.57       55.77    124.84 o 
   1   4  20      148.70       35.14    242.31 o 
   2   4  20      652.57      486.39    241.17 o 
   3   4  20      113.33       92.71    237.54 o 
   4   4  20        2.49      140.20    140.20 o 
  -7   5  20       35.93      139.93    139.93 o 
  -6   5  20      161.27      103.51    192.12 o 
  -5   5  20       72.05      208.03    193.04 o 
  -4   5  20       36.93       67.55    148.33 o 
  -3   5  20      143.33        4.16    145.23 o 
  -2   5  20        4.86      128.02    144.61 o 
  -1   5  20       51.69      193.27    196.43 o 
   0   5  20      127.59      362.67    147.34 o 
   1   5  20      168.99      118.84    220.56 o 
   2   5  20      167.45       91.31    133.55 o 
   3   5  20        0.91      131.37    131.37 o 
   4   5  20       15.00      111.01    202.71 o 
  -7   6  20       80.22      161.84    159.13 o 
  -6   6  20       41.19      122.46    142.87 o 
  -5   6  20        0.66        0.66    183.50 o 
  -4   6  20      115.95      371.98    185.15 o 
  -3   6  20      385.01      213.56    190.54 o 
  -2   6  20        1.41        1.38      0.28 o 
  -1   6  20       58.97      137.91    137.91 o 
   0   6  20        8.22      161.29    161.29 o 
   1   6  20       49.68       95.61    126.37 o 
   2   6  20       13.40       40.41    188.80 o 
   3   6  20       73.58       54.12    119.52 o 
  -6   7  20        0.21       29.17    126.61 o 
  -5   7  20      319.06      594.33    167.24 o 
  -4   7  20        4.12      327.62    165.31 o 
  -3   7  20       28.94       58.18    176.05 o 
  -2   7  20       25.09       86.16    135.82 o 
  -1   7  20      194.18      132.86    132.86 o 
   0   7  20       47.02      202.43    121.54 o 
   1   7  20      110.15      106.97    114.31 o 
   2   7  20        0.44        4.96    168.51 o 
  -4   8  20       87.03      126.00    126.00 o 
  -3   8  20        0.65       38.27    123.64 o 
  -2   8  20       14.08        8.72    154.46 o 
  -1   8  20       18.01       91.96    148.50 o 
   0   8  20      197.89       36.28    166.37 o 
   1   8  20       17.30      294.70    151.86 o 
  -8   1  21       12.07      179.65    150.51 o 
  -7   1  21      109.61       68.09    170.05 o 
  -6   1  21        4.93      340.80    176.41 o 
  -5   1  21       83.24      275.36    191.05 o 
  -4   1  21       14.11      280.27    202.44 o 
  -3   1  21       49.23       78.06    126.89 o 
  -2   1  21      101.49       12.25    214.13 o 
  -1   1  21      252.38       55.61    143.92 o 
   0   1  21       15.53       62.01    309.98 o 
   1   1  21        8.15      150.72    150.72 o 
   2   1  21        2.36      103.39    165.32 o 
   3   1  21       24.63      159.25    159.25 o 
   4   1  21       40.21      150.53    150.53 o 
  -8   2  21      104.57      216.73    163.59 o 
  -7   2  21      133.39       80.76    121.30 o 
  -6   2  21      255.47       99.58    131.22 o 
  -5   2  21      288.04       34.19    137.59 o 
  -4   2  21       81.52      255.01    206.12 o 
  -3   2  21      181.10      261.70    214.58 o 
  -2   2  21        9.15       48.32    138.39 o 
  -1   2  21      272.46       70.45    225.17 o 
   0   2  21      101.15       30.60    124.68 o 
   1   2  21      458.10      222.79    252.44 o 
   2   2  21       20.30       46.20    160.95 o 
   3   2  21      230.73       54.99    156.79 o 
   4   2  21       31.12       28.59    250.10 o 
  -8   3  21       45.90      209.62    164.37 o 
  -7   3  21      142.75      133.44    133.44 o 
  -6   3  21        7.23       43.48    138.47 o 
  -5   3  21     1548.62     1533.34    213.19 o 
  -4   3  21     1000.00     1009.15    218.63 o 
  -3   3  21       75.25      518.14    208.00 o 
  -2   3  21        5.90       55.51    216.38 o 
  -1   3  21       14.16      226.08    214.77 o 
   0   3  21       44.35       32.76    153.07 o 
   1   3  21      267.09      305.32    250.76 o 
   2   3  21      156.39      218.52    254.33 o 
   3   3  21        1.93      151.92    151.92 o 
   4   3  21      362.90      151.71    239.37 o 
  -7   4  21       32.78      278.46    184.68 o 
  -6   4  21      343.39       95.11    198.61 o 
  -5   4  21       80.27       88.38     26.10 o 
  -4   4  21        8.87      146.99    146.99 o 
  -3   4  21     1337.82     1353.05    217.33 o 
  -2   4  21       22.27      373.39    203.59 o 
  -1   4  21      264.98      211.49    213.75 o 
   0   4  21      562.76      511.25    159.62 o 
   1   4  21      367.90      338.19    239.98 o 
   2   4  21       23.54       91.06    235.00 o 
   3   4  21       94.37      241.08    230.82 o 
  -7   5  21      353.29      450.86    175.05 o 
  -6   5  21      205.58      142.64    187.67 o 
  -5   5  21        1.75        0.15    188.32 o 
  -4   5  21      213.67       84.09    196.92 o 
  -3   5  21        2.03        0.90    194.26 o 
  -2   5  21       19.63       28.29    142.75 o 
  -1   5  21      892.01      559.59    205.17 o 
   0   5  21       51.22      134.83    144.89 o 
   1   5  21      335.43       54.07    132.86 o 
   2   5  21      688.47      620.61    214.14 o 
   3   5  21       72.92      106.93    129.63 o 
  -6   6  21      359.78      531.81    170.30 o 
  -5   6  21      513.89      267.91    182.43 o 
  -4   6  21       73.35      129.79    179.23 o 
  -3   6  21      129.77      167.57    187.57 o 
  -2   6  21     1378.87     1172.27    186.63 o 
  -1   6  21        9.47       61.78    181.19 o 
   0   6  21       23.63      126.32    215.19 o 
   1   6  21       48.42      120.56    120.56 o 
   2   6  21       46.48      185.61    181.53 o 
  -5   7  21       63.60      156.77    158.40 o 
  -4   7  21       55.03      129.88    129.88 o 
  -3   7  21        7.73      300.78    165.25 o 
  -2   7  21      518.96      410.91    168.33 o 
  -1   7  21      285.34       77.97    164.19 o 
   0   7  21      185.11      128.43    118.65 o 
   1   7  21        0.19      296.45    166.58 o 
  -2   8  21        0.87      112.61    112.61 o 
  -1   8  21       21.29      169.36    139.20 o 
  -8   0  22       54.18       62.71    128.90 o 
  -7   0  22      257.07      135.55    146.22 o 
  -6   0  22     1085.46     1251.97    167.43 o 
  -5   0  22       18.06      206.52    173.28 o 
  -4   0  22     1350.25      883.47    200.31 o 
  -3   0  22      937.77      599.12    206.54 o 
  -2   0  22      240.57      172.07    208.25 o 
  -1   0  22       16.32      380.88    213.15 o 
   0   0  22       63.41       98.82     98.82 o 
   1   0  22      110.27      382.44    238.02 o 
   2   0  22      146.31      124.43     39.56 o 
   3   0  22      588.12      210.59    256.45 o 
   4   0  22      100.29      152.98    229.29 o 
  -8   1  22      344.65      233.35    142.82 o 
  -7   1  22      309.92      299.61     97.09 o 
  -6   1  22      105.18       96.11    177.99 o 
  -5   1  22       23.56      285.29    182.32 o 
  -4   1  22      100.48       35.46    121.43 o 
  -3   1  22      421.18      176.68    211.78 o 
  -2   1  22     1078.87      778.11    223.89 o 
  -1   1  22      160.34      452.64    225.00 o 
   0   1  22      150.12      123.22    237.13 o 
   1   1  22      591.17      594.22    252.86 o 
   2   1  22      916.71      555.86    261.91 o 
   3   1  22       28.67      130.06    153.53 o 
  -7   2  22      159.07       85.71    112.52 o 
  -6   2  22      615.69      569.58    185.98 o 
  -5   2  22      142.34      118.53    130.42 o 
  -4   2  22      164.88      190.99     59.79 o 
  -3   2  22        4.24      470.61    205.47 o 
  -2   2  22       12.42       18.42    219.21 o 
  -1   2  22      413.29      102.39    144.24 o 
   0   2  22      888.37      520.63    220.10 o 
   1   2  22      455.10       58.21    257.71 o 
   2   2  22       86.20      175.90    263.39 o 
   3   2  22      363.72      242.62    253.43 o 
  -7   3  22        1.73      359.30    177.05 o 
  -6   3  22      159.77      158.04    191.62 o 
  -5   3  22     1511.95     1384.95    209.42 o 
  -4   3  22      670.35      607.80    203.71 o 
  -3   3  22       98.89       68.85    143.73 o 
  -2   3  22      157.15      209.01    212.95 o 
  -1   3  22       85.00      205.91    222.56 o 
   0   3  22        0.22      102.65    102.65 o 
   1   3  22      272.16      402.73    235.27 o 
   2   3  22       33.76       87.60    248.81 o 
   3   3  22       14.84      144.02    144.02 o 
  -7   4  22        3.18       42.74    125.00 o 
  -6   4  22        8.85       90.86    181.72 o 
  -5   4  22       15.49       19.85    139.39 o 
  -4   4  22        4.44       23.28    203.39 o 
  -3   4  22      306.66       76.63    202.69 o 
  -2   4  22        1.45       48.90    142.47 o 
  -1   4  22       93.29      286.33    205.35 o 
   0   4  22      365.36       44.90    199.72 o 
   1   4  22      113.08      139.09    139.09 o 
   2   4  22        0.17      434.63    219.42 o 
   3   4  22       16.21      139.71    139.71 o 
  -6   5  22      120.36      420.20    171.27 o 
  -5   5  22       85.61      153.07    183.18 o 
  -4   5  22        9.49      140.77    140.77 o 
  -3   5  22      112.18      142.95    142.95 o 
  -2   5  22       10.57       54.93    137.33 o 
  -1   5  22       70.46      226.19    188.49 o 
   0   5  22      242.94      174.98    159.07 o 
   1   5  22       37.83      231.31    201.87 o 
   2   5  22       53.26      236.10    195.53 o 
  -5   6  22       20.77      127.60    127.60 o 
  -4   6  22        4.15      332.03    172.63 o 
  -3   6  22       50.45      356.90    174.54 o 
  -2   6  22       33.78       65.22    174.89 o 
  -1   6  22      437.75      391.14    176.05 o 
   0   6  22       13.68      164.73    125.18 o 
   1   6  22       64.98        6.65    115.63 o 
  -3   7  22       11.77      122.90    122.90 o 
  -2   7  22       28.71       66.17    156.41 o 
  -1   7  22       24.09       64.89    149.46 o 
  -7   1  23       26.39      181.70    153.55 o 
  -6   1  23       74.61        9.02    105.90 o 
  -5   1  23       64.63      118.55    118.55 o 
  -4   1  23        0.49       75.87    119.28 o 
  -3   1  23       38.66      125.76    125.76 o 
  -2   1  23        6.44      204.09    206.05 o 
  -1   1  23      537.77      537.22    223.13 o 
   0   1  23       18.87       36.29    102.04 o 
   1   1  23        0.62      148.25    148.25 o 
   2   1  23      145.58       31.18    158.87 o 
   3   1  23      132.72      149.84    149.84 o 
  -7   2  23        0.10       57.96    106.31 o 
  -6   2  23      185.30      191.47    175.12 o 
  -5   2  23       87.17      124.14    124.14 o 
  -4   2  23      214.96      152.86    201.96 o 
  -3   2  23        3.61      246.31    203.76 o 
  -2   2  23      177.71      136.45    140.07 o 
  -1   2  23      117.32      242.34    216.18 o 
   0   2  23      370.94      347.18    164.93 o 
   1   2  23        3.69      147.85    147.85 o 
   2   2  23       33.10      209.52    243.77 o 
  -6   3  23      304.36      415.38    177.84 o 
  -5   3  23       76.48      234.40    185.39 o 
  -4   3  23       54.83      135.48    135.48 o 
  -3   3  23      163.51      228.42    205.31 o 
  -2   3  23      245.41      520.44    205.94 o 
  -1   3  23       17.63      139.14    139.14 o 
   0   3  23      172.63      516.27    208.20 o 
   1   3  23        5.81      142.56    142.56 o 
   2   3  23       45.81      539.58    228.39 o 
  -6   4  23       52.09      100.02    171.68 o 
  -5   4  23      110.52       74.05    131.07 o 
  -4   4  23      126.48      525.80    188.86 o 
  -3   4  23       19.60      192.69    191.17 o 
  -2   4  23      309.22      108.82    135.16 o 
  -1   4  23      137.91      322.34    198.77 o 
   0   4  23       57.72       28.10    109.01 o 
   1   4  23      114.93      102.17    126.04 o 
  -5   5  23       87.49        4.88    176.13 o 
  -4   5  23      140.10       10.28    183.15 o 
  -3   5  23      475.88      498.69    190.61 o 
  -2   5  23      277.11       42.23    183.35 o 
  -1   5  23       19.97      262.90    182.96 o 
   0   5  23      436.05      283.83    194.88 o 
  -3   6  23       34.04       24.47    122.97 o 
  -2   6  23        2.89       61.78    120.13 o 
  -1   6  23       11.85       83.77    161.19 o 
  -6   0  24      405.44      430.94    142.65 o 
  -5   0  24      577.10      713.31    156.96 o 
  -4   0  24      222.97      201.64    175.04 o 
  -3   0  24        1.82      178.41    180.00 o 
  -2   0  24      484.74      688.10    193.57 o 
  -1   0  24       16.45      302.94    204.65 o 
   0   0  24       42.38      279.12    230.98 o 
   1   0  24      419.91      421.87    119.81 o 
  -6   1  24      275.37      456.82    155.86 o 
  -5   1  24        0.47       14.45    169.12 o 
  -4   1  24      729.75      514.87    182.39 o 
  -3   1  24      674.13     1077.38    192.93 o 
  -2   1  24       96.75      304.89    202.43 o 
  -1   1  24      602.68      554.57    214.75 o 
   0   1  24      576.81      447.22    155.78 o 
   1   1  24      123.98      139.49    139.49 o 
  -6   2  24        5.92       18.69    161.38 o 
  -5   2  24      126.23      120.01    120.01 o 
  -4   2  24      132.38      118.18    122.82 o 
  -3   2  24       37.29       72.49    198.91 o 
  -2   2  24      361.34      337.97    101.55 o 
  -1   2  24       76.99      189.70    208.79 o 
   0   2  24      130.71      379.52    153.86 o 
   1   2  24      550.90      469.33    140.61 o 
  -5   3  24        0.71       20.61    118.34 o 
  -4   3  24      214.53      188.80     58.87 o 
  -3   3  24      357.45       49.94    194.49 o 
  -2   3  24       68.77       14.97    132.23 o 
  -1   3  24        1.13      235.73    199.36 o 
   0   3  24       31.79      112.64    146.02 o 
   1   3  24       10.30      123.71    212.03 o 
  -4   4  24        2.34      123.42    123.42 o 
  -3   4  24       77.56      126.79    126.79 o 
  -2   4  24       64.22      127.42    130.80 o 
  -1   4  24      300.12      130.58    130.58 o 
   0   4  24       70.29       78.83    185.23 o 
  -2   5  24       17.68      117.93    173.04 o 
  -4   1  25       76.03       57.69    170.58 o 
  -3   1  25       10.88      115.90    115.90 o 
  -2   1  25        8.14        6.87    118.73 o 
  -1   1  25      125.55       31.40    128.83 o 
   0   1  25       14.26       90.14    148.08 o 
  -4   2  25      190.72      113.88    113.88 o 
  -3   2  25      372.67      512.49    182.37 o 
  -2   2  25      167.01       20.62    121.47 o 
  -1   2  25        5.35      428.31    192.82 o 
  -3   3  25       16.00       40.34    116.76 o 
  -2   3  25      468.67      204.29    187.86 o 
                                                 
